# Supplementary material for: Epileptic seizures diagnosis and prognosis from EEG signals using heterogeneous graph neural network
Source: PeerJ Comput Sci. 2025 Apr 22;11:e2765. doi: 10.7717/peerj-cs.2765 (PMC12190335; doi:10.7717/peerj-cs.2765)
Supplement: Supplemental Information 1 [file peerj-cs-11-2765-s001.csv]

# FP1-F7	F7-T7	T7-P7	P7-O1	FP1-F3	F3-C3	C3-P3	P3-O1	FP2-F4	F4-C4	C4-P4	P4-O2	FP2-F8	F8-T8	T8-P8-0	P8-O2	FZ-CZ	CZ-PZ	P7-T7	T7-FT9	FT9-FT10	FT10-T8	T8-P8-1
-2.012210012210011953e-05	-4.493284493284494019e-06	1.041269841269841273e-04	-7.228327228327229141e-06	1.504273504273504148e-05	2.459584859584859682e-04	-1.748473748473748483e-04	-1.308913308913309072e-05	2.910866910866910588e-05	1.152625152625152537e-05	1.152625152625152537e-05	-3.184371184371184439e-05	1.894993894993894976e-05	-3.809523809523809222e-05	3.614163614163613808e-05	4.884004884004883662e-06	5.450549450549450295e-05	2.129426129426129270e-05	-1.037362637362637284e-04	2.324786324786324684e-05	1.084249084249084210e-04	-9.084249084249084729e-05	3.614163614163613808e-05
-3.184371184371184439e-05	1.308913308913308903e-05	1.697680097680097431e-04	-8.224664224664224635e-05	-4.493284493284494019e-06	1.853968253968253763e-04	-9.162393162393161811e-05	-1.894993894993894976e-05	-1.074481074481074439e-05	2.910866910866910588e-05	8.791208791208790252e-06	-3.223443223443222980e-05	-4.122100122100122292e-05	-8.009768009768009273e-06	6.192918192918192056e-05	-1.543345543345543366e-05	5.177045177045177122e-05	2.285714285714285804e-05	-1.693772893772893713e-04	2.539682539682539030e-06	1.306959706959706874e-04	-1.107692307692307741e-04	6.192918192918192056e-05
-3.614163614163613808e-05	2.481074481074480880e-05	1.951648351648351334e-04	-1.154578754578754532e-04	1.074481074481074270e-05	-2.522100122100121890e-04	3.307448107448107536e-04	-2.012210012210011953e-05	-3.184371184371184439e-05	5.489621489621488836e-05	7.228327228327227447e-06	-3.223443223443222980e-05	-3.887667887667887659e-05	-1.191697191697191756e-05	8.029304029304029221e-05	-2.871794871794871708e-05	4.473748473748473224e-05	2.442002442002441662e-05	-1.947741147741147616e-04	-2.949938949938950145e-05	1.498412698412698299e-04	-1.127228327228327147e-04	8.029304029304029221e-05
-3.692307692307692245e-05	1.953601953601946625e-07	2.072771672771672573e-04	-1.107692307692307741e-04	-3.536019536019536049e-05	-2.725274725274725012e-04	3.881807081807081539e-04	-1.934065934065934194e-05	-6.974358974358973713e-05	6.349206349206348930e-05	5.274725274725273304e-06	-2.910866910866910588e-05	-7.599511599511598497e-05	1.308913308913308903e-05	4.981684981684981708e-05	-1.543345543345543366e-05	3.692307692307691567e-05	2.715506715506715174e-05	-2.068864468864468854e-04	-1.426129426129426219e-05	1.482783882783882882e-04	-9.435897435897435662e-05	4.981684981684981708e-05
-6.427350427350427367e-05	-1.367521367521368196e-06	1.431990231990231831e-04	-4.512820512820513120e-05	-7.755799755799755370e-05	-5.333333333333333318e-05	1.752380952380952202e-04	-1.074481074481074439e-05	-5.489621489621489514e-05	5.255189255189254881e-05	9.572649572649571232e-06	-2.207570207570207368e-05	-8.185592185592186095e-05	4.590964590964590879e-05	2.715506715506715174e-05	-4.493284493284494019e-06	3.145299145299145221e-05	2.754578754578754392e-05	-1.428083028083028112e-04	-1.347985347985347952e-05	1.326495726495726551e-04	-6.857142857142856736e-05	2.715506715506715174e-05
-3.770451770451770682e-05	1.953601953601946625e-07	6.544566544566544344e-05	2.676434676434676294e-05	-3.614163614163613808e-05	-3.483272283272283274e-04	4.378021978021977376e-04	3.711843711843710922e-06	3.887667887667886981e-05	3.418803418803418394e-05	1.504273504273504148e-05	-2.090354090354090390e-05	-9.181929181929182436e-06	4.356532356532356247e-05	3.965811965811965418e-05	-6.056166056166056825e-06	2.598290598290598196e-05	3.106227106227106002e-05	-6.505494505494504448e-05	-3.028083028083027904e-05	1.252258852258852104e-04	-6.427350427350427367e-05	3.965811965811965418e-05
-7.619047619047618784e-06	-1.738705738705738780e-05	5.098901098901098008e-05	6.544566544566544344e-05	-3.711843711843712193e-06	-1.654700854700854630e-04	2.365811965811965829e-04	2.598290598290598196e-05	6.896214896214895277e-05	4.161172161172160832e-05	1.660561660561660343e-05	-2.012210012210011953e-05	3.848595848595848441e-05	2.442002442002441662e-05	4.122100122100122292e-05	3.321123321123320433e-06	2.520146520146520098e-05	3.536019536019536049e-05	-5.059829059829059467e-05	-1.504273504273504148e-05	1.111599511599511595e-04	-6.700854700854701218e-05	4.122100122100122292e-05
1.855921855921855758e-05	-6.036630036630036538e-05	6.427350427350427367e-05	9.826617826617826490e-05	1.426129426129426050e-05	-1.615628815628815547e-04	2.170451770451770415e-04	5.294261294261293422e-05	1.017826617826617742e-04	1.152625152625152537e-05	1.191697191697191417e-05	1.953601953601946625e-07	4.473748473748473224e-05	-2.539682539682540300e-06	4.981684981684981708e-05	3.379731379731379853e-05	2.051282051282051172e-05	3.496947496947496153e-05	-6.388278388278387471e-05	1.934065934065933856e-05	1.029548229548229576e-04	-9.670329670329669617e-05	4.981684981684981708e-05
3.809523809523809222e-05	-4.473748473748473224e-05	6.388278388278387471e-05	5.724053724053724146e-05	4.122100122100122292e-05	-1.521855921855921694e-04	1.877411477411477158e-04	3.848595848595848441e-05	8.498168498168497131e-05	2.930402930402929519e-06	8.009768009768009273e-06	1.934065934065933856e-05	3.536019536019536049e-05	-1.367521367521368196e-06	3.379731379731379853e-05	4.864468864468864053e-05	2.012210012210011953e-05	3.418803418803418394e-05	-6.349206349206348930e-05	-4.493284493284494019e-06	1.123321123321123293e-04	-9.162393162393161811e-05	3.379731379731379853e-05
5.098901098901098008e-05	-4.395604395604395465e-05	1.041269841269841273e-04	1.152625152625152537e-05	3.145299145299145221e-05	-2.299389499389499361e-04	2.889377289377289323e-04	3.301587301587300739e-05	3.770451770451770682e-05	1.230769230769230635e-05	1.953601953601946625e-07	2.793650793650793610e-05	2.910866910866910588e-05	-6.446886446886447315e-06	1.953601953601946625e-07	5.763125763125762687e-05	1.738705738705738441e-05	2.793650793650793610e-05	-1.037362637362637284e-04	-8.400488400488399763e-06	1.256166056166056093e-04	-7.013431013431013609e-05	1.953601953601946625e-07
3.379731379731379853e-05	-1.308913308913309072e-05	1.369474969474969352e-04	-2.481074481074480880e-05	4.004884004884004637e-05	-1.146764346764346824e-04	1.717216117216117108e-04	3.575091575091575267e-05	9.768009768009760124e-07	1.758241758241757415e-06	-7.619047619047618784e-06	3.301587301587300739e-05	-3.536019536019536049e-05	7.482295482295482874e-05	-4.864468864468864053e-05	3.887667887667886981e-05	1.777777777777777660e-05	1.855921855921855758e-05	-1.365567765567765363e-04	-1.699633699633699562e-05	1.287423687423687468e-04	-9.572649572649572926e-06	-4.864468864468864053e-05
1.074481074481074270e-05	3.301587301587300739e-05	1.310866910866910593e-04	-5.841269841269841124e-05	3.965811965811965418e-05	-2.225152625152625185e-04	2.799511599511599188e-04	2.051282051282051172e-05	2.481074481074480880e-05	-1.465201465201465268e-05	-8.009768009768009273e-06	3.028083028083027904e-05	-4.200244200244200051e-05	7.951159951159950784e-05	9.768009768009760124e-07	-5.665445665445665488e-06	2.129426129426129270e-05	1.465201465201465099e-05	-1.306959706959706874e-04	-4.239316239316239269e-05	1.338217338217338249e-04	-2.754578754578754731e-05	9.768009768009760124e-07
-2.324786324786324684e-05	2.949938949938949467e-05	1.279609279609279489e-04	-5.763125763125762687e-05	9.181929181929180742e-06	-3.358241758241758317e-04	3.952136752136752268e-04	7.619047619047617936e-06	5.137973137973137904e-05	1.035409035409035221e-05	-8.009768009768009273e-06	6.446886446886445620e-06	-4.102564102564102683e-06	6.778998778998778299e-05	3.848595848595848441e-05	-4.043956043956043855e-05	2.637362637362637076e-05	8.009768009768009273e-06	-1.275702075702075770e-04	-3.575091575091575267e-05	1.263980463980464073e-04	-4.317460317460317706e-05	3.848595848595848441e-05
-3.809523809523809222e-05	3.262515262515262198e-05	6.466422466422465907e-05	-1.387057387057387001e-05	-1.230769230769230805e-05	-1.529670329670329673e-04	2.096214896214895968e-04	9.768009768009760124e-07	8.888888888888887960e-05	2.539682539682539030e-06	-2.539682539682540300e-06	-1.308913308913309072e-05	1.777777777777777660e-05	4.551892551892551661e-05	6.271062271062270493e-05	-5.098901098901099363e-05	2.949938949938949467e-05	4.884004884004883662e-06	-6.427350427350427367e-05	-3.184371184371184439e-05	9.279609279609278788e-05	-6.114774114774114975e-05	6.271062271062270493e-05
-3.301587301587302094e-05	1.543345543345543027e-05	2.481074481074480880e-05	6.056166056166055131e-06	-5.645909645909645710e-05	-9.474969474969475558e-05	1.666422466422466328e-04	-1.953601953601960389e-07	8.849816849816849419e-05	-5.860805860805867933e-07	3.321123321123320433e-06	-2.168498168498168488e-05	3.340659340659340635e-05	1.953601953601946625e-07	9.982905982905982008e-05	-6.388278388278387471e-05	3.536019536019536049e-05	2.148962148962148540e-06	-2.442002442002442000e-05	-3.418803418803418394e-05	8.224664224664224635e-05	-9.474969474969475558e-05	9.982905982905982008e-05
-1.230769230769230805e-05	-3.965811965811965418e-05	3.340659340659340635e-05	-4.884004884004884509e-06	-7.716727716727715474e-05	-2.998778998778998863e-04	3.702075702075701812e-04	-1.621489621489621464e-05	5.059829059829059467e-05	1.347985347985347952e-05	8.009768009768009273e-06	-4.356532356532356247e-05	4.043956043956043855e-05	-1.269841269841269854e-05	7.404151404151403082e-05	-7.208791208791209023e-05	3.418803418803418394e-05	-2.148962148962149811e-06	-3.301587301587302094e-05	-1.699633699633699562e-05	8.420024420024420050e-05	-7.951159951159950784e-05	7.404151404151403082e-05
2.793650793650793610e-05	-3.067155067155067461e-05	4.884004884004883662e-06	2.715506715506715174e-05	-3.457875457875457612e-05	-3.518437118437118096e-04	4.167032967032966817e-04	-1.953601953601960389e-07	1.367521367521366926e-06	2.168498168498168149e-05	2.930402930402929519e-06	-4.551892551892551661e-05	3.028083028083027904e-05	-4.317460317460317706e-05	2.442002442002441662e-05	-2.989010989010989025e-05	3.184371184371184439e-05	-7.228327228327229141e-06	-4.493284493284494019e-06	-2.363858363858363902e-05	8.771672771672770982e-05	-8.341880341880341613e-05	2.442002442002441662e-05
4.473748473748473224e-05	-2.989010989010989025e-05	1.113553113553113488e-05	4.200244200244200051e-05	2.832722832722832490e-05	-1.447619047619047518e-04	1.736752136752136785e-04	1.074481074481074270e-05	6.056166056166055131e-06	1.308913308913308903e-05	-4.493284493284494019e-06	-3.809523809523809222e-05	4.669108669108668638e-05	-7.951159951159950784e-05	-9.768009768009774947e-07	9.181929181929180742e-06	2.989010989010989025e-05	-1.308913308913309072e-05	-1.074481074481074439e-05	-1.074481074481074439e-05	9.670329670329669617e-05	-1.056898656898656825e-04	-9.768009768009774947e-07
2.949938949938949467e-05	-7.228327228327229141e-06	4.884004884004883662e-06	1.738705738705738441e-05	7.443223443223442978e-05	-4.170940170940170806e-04	4.057631257631257276e-04	-1.777777777777777660e-05	6.583638583638582885e-05	1.035409035409035221e-05	-1.191697191697191756e-05	-4.122100122100122292e-05	9.045177045177044833e-05	-3.731379731379731463e-05	-4.551892551892551661e-05	1.582417582417582245e-05	3.067155067155066784e-05	-2.090354090354090390e-05	-4.493284493284494019e-06	-1.504273504273504148e-05	1.146764346764346824e-04	-8.459096459096458590e-05	-4.551892551892551661e-05
1.894993894993894976e-05	2.012210012210011953e-05	-3.184371184371184439e-05	3.575091575091575267e-05	8.654456654456654005e-05	-4.831257631257630954e-04	4.620268620268620395e-04	-2.090354090354090390e-05	1.306959706959706874e-04	-6.056166056166056825e-06	-1.504273504273504148e-05	-4.903540903540903949e-05	1.181929181929181782e-04	-1.621489621489621464e-05	-6.427350427350427367e-05	2.168498168498168149e-05	3.262515262515262198e-05	-3.028083028083027904e-05	3.223443223443222980e-05	-3.262515262515262198e-05	1.103785103785103752e-04	-7.130647130647130587e-05	-6.427350427350427367e-05
1.660561660561660343e-05	2.129426129426129270e-05	-3.614163614163613808e-05	3.614163614163613808e-05	8.615384615384614109e-05	-4.299877899877899753e-04	4.124053724053724015e-04	-2.989010989010989025e-05	1.678144078144078026e-04	-2.481074481074480880e-05	-9.572649572649572926e-06	-6.271062271062270493e-05	1.084249084249084210e-04	1.152625152625152537e-05	-1.387057387057387001e-05	-3.692307692307692245e-05	3.575091575091575267e-05	-3.418803418803418394e-05	3.653235653235653026e-05	-2.793650793650793610e-05	1.064713064713064669e-04	-6.192918192918192056e-05	-1.387057387057387001e-05
-1.465201465201465268e-05	1.230769230769230635e-05	3.223443223443222980e-05	-4.942612942612942489e-05	3.106227106227106002e-05	-4.475702075702075490e-04	4.522588522588522281e-04	-5.489621489621489514e-05	1.768009768009767889e-04	-7.228327228327229141e-06	-6.056166056166056825e-06	-7.873015873015873703e-05	1.010012210012209899e-04	3.809523809523809222e-05	3.106227106227106002e-05	-8.654456654456654005e-05	4.356532356532356247e-05	-3.262515262515262198e-05	-3.184371184371184439e-05	-2.285714285714285804e-05	1.049084249084248981e-04	-6.036630036630036538e-05	3.106227106227106002e-05
9.768009768009760124e-07	-1.855921855921856096e-05	8.068376068376067762e-05	-8.576312576312575568e-05	9.181929181929180742e-06	-6.054212454212453678e-04	6.401953601953601705e-04	-6.661782661782661322e-05	1.713308913308913119e-04	-6.446886446886447315e-06	-6.837606837606837804e-06	-8.537240537240537027e-05	7.912087912087912244e-05	4.825396825396824834e-05	2.754578754578754392e-05	-8.459096459096458590e-05	4.083028083028082396e-05	-3.301587301587302094e-05	-8.029304029304029221e-05	-1.347985347985347952e-05	9.865689865689866386e-05	-4.903540903540903949e-05	2.754578754578754392e-05
6.056166056166055131e-06	-2.442002442002442000e-05	9.982905982905982008e-05	-1.131135531135531001e-04	-2.949938949938950145e-05	-4.245177045177044983e-04	5.038339438339438066e-04	-8.107448107448106303e-05	1.170207570207570084e-04	6.056166056166055131e-06	-4.102564102564102683e-06	-8.732600732600732441e-05	4.473748473748473224e-05	2.129426129426129270e-05	5.958485958485958101e-05	-9.514041514041514098e-05	3.614163614163613808e-05	-2.715506715506715174e-05	-9.943833943833943468e-05	-1.504273504273504148e-05	9.631257631257631076e-05	-6.818070818070818195e-05	5.958485958485958101e-05
-1.758241758241758898e-06	-1.074481074481074439e-05	5.997557997557997320e-05	-9.357753357753357225e-05	-6.271062271062270493e-05	-3.069108669108669050e-04	4.108424908424908599e-04	-8.654456654456654005e-05	9.787545787545786594e-05	1.894993894993894976e-05	-3.711843711843712193e-06	-7.599511599511598497e-05	6.505494505494504448e-05	7.619047619047617936e-06	4.395604395604395465e-05	-8.029304029304029221e-05	3.340659340659340635e-05	-2.442002442002442000e-05	-5.958485958485958101e-05	-2.793650793650793610e-05	9.709401709401708157e-05	-6.544566544566544344e-05	4.395604395604395465e-05
6.310134310134309034e-05	-3.262515262515262198e-05	3.965811965811965418e-05	-3.965811965811965418e-05	2.168498168498168149e-05	-5.225885225885225230e-04	5.913553113553112221e-04	-5.919413919413919561e-05	7.990231990231989325e-05	7.619047619047617936e-06	-1.758241758241758898e-06	-6.700854700854701218e-05	5.684981684981684250e-05	3.653235653235653026e-05	-2.246642246642246586e-05	-5.177045177045177122e-05	3.028083028083027904e-05	-2.402930402930402782e-05	-3.926739926739926877e-05	-2.871794871794871708e-05	1.064713064713064669e-04	-2.363858363858363902e-05	-2.246642246642246586e-05
7.365079365079364542e-05	-1.269841269841269854e-05	8.791208791208790252e-06	-1.758241758241758898e-06	6.271062271062270493e-05	-6.601221001221001380e-04	6.956776556776556302e-04	-2.949938949938950145e-05	5.919413919413918883e-05	-9.963369963369963416e-06	-5.860805860805867933e-07	-5.059829059829059467e-05	4.317460317460317028e-05	6.446886446886445620e-06	7.228327228327227447e-06	-6.036630036630036538e-05	2.520146520146520098e-05	-2.246642246642246586e-05	-8.400488400488399763e-06	-6.349206349206348930e-05	1.228815628815628708e-04	-3.418803418803418394e-05	7.228327228327227447e-06
5.216117216117215663e-05	3.887667887667886981e-05	-8.615384615384615464e-05	8.810744810744810878e-05	6.974358974358973713e-05	-3.729426129426129197e-04	3.838827838827838738e-04	1.230769230769230635e-05	6.661782661782661322e-05	-5.665445665445665488e-06	-4.884004884004884509e-06	-2.832722832722832829e-05	8.654456654456654005e-05	-3.067155067155067461e-05	-1.582417582417582245e-05	-1.230769230769230805e-05	2.442002442002441662e-05	-1.738705738705738780e-05	8.654456654456654005e-05	-8.888888888888887960e-05	1.111599511599511595e-04	-4.083028083028083073e-05	-1.582417582417582245e-05
3.887667887667886981e-05	1.758241758241757415e-06	-3.379731379731379853e-05	9.201465201465201707e-05	9.514041514041514098e-05	-3.295726495726495568e-04	2.979242979242979457e-04	3.457875457875457612e-05	1.228815628815628708e-04	-1.387057387057387001e-05	-9.181929181929182436e-06	-1.582417582417582245e-05	1.107692307692307741e-04	1.738705738705738441e-05	-1.072527472527472512e-04	6.153846153846153516e-05	2.246642246642246247e-05	-1.347985347985347952e-05	3.418803418803418394e-05	-4.630036630036629420e-05	1.103785103785103752e-04	-2.051282051282051511e-05	-1.072527472527472512e-04
2.285714285714285804e-05	3.711843711843710922e-06	7.228327228327227447e-06	1.074481074481074270e-05	5.763125763125762687e-05	-3.440293040293040472e-04	3.291819291819292120e-04	1.758241758241757415e-06	1.537484737484737381e-04	-2.871794871794871708e-05	-1.308913308913309072e-05	1.113553113553113488e-05	1.150671550671550678e-04	-1.777777777777777660e-05	-8.107448107448106303e-05	1.068620268620268658e-04	1.504273504273504148e-05	-1.387057387057387001e-05	-6.837606837606837804e-06	-3.848595848595848441e-05	8.967032967032966396e-05	-7.169719169719169127e-05	-8.107448107448106303e-05
-2.012210012210011953e-05	3.321123321123320433e-06	4.043956043956043855e-05	-4.239316239316239269e-05	-2.754578754578754731e-05	1.582417582417582245e-05	2.090354090354090390e-05	-2.715506715506715174e-05	1.322588522588522561e-04	6.837606837606836957e-06	-1.269841269841269854e-05	9.768009768009760124e-07	1.228815628815628708e-04	-3.496947496947496831e-05	-4.043956043956043855e-05	7.990231990231989325e-05	1.347985347985347952e-05	-1.660561660561660682e-05	-4.004884004884004637e-05	-2.168498168498168488e-05	7.794871794871793911e-05	-9.787545787545787949e-05	-4.043956043956043855e-05
6.446886446886445620e-06	-2.871794871794871708e-05	8.849816849816849419e-05	-9.240537240537240247e-05	-1.543345543345543366e-05	3.184371184371184439e-05	1.465201465201465099e-05	-5.567765567765567950e-05	1.033455433455433430e-04	2.148962148962148540e-06	-9.963369963369963416e-06	-1.074481074481074439e-05	7.794871794871793911e-05	-1.269841269841269854e-05	-2.520146520146520098e-05	4.434676434676434683e-05	1.152625152625152537e-05	-1.777777777777777660e-05	-8.810744810744810878e-05	1.152625152625152537e-05	7.208791208791209023e-05	-1.021733821733821732e-04	-2.520146520146520098e-05
4.083028083028082396e-05	-5.216117216117215663e-05	7.404151404151403082e-05	-7.482295482295482874e-05	-1.113553113553113658e-05	-1.256166056166056093e-04	1.853968253968253763e-04	-5.919413919413919561e-05	5.919413919413918883e-05	9.572649572649571232e-06	-8.791208791208791947e-06	-1.543345543345543366e-05	4.395604395604395465e-05	-2.363858363858363902e-05	2.207570207570207368e-05	9.768009768009760124e-07	9.963369963369963416e-06	-2.051282051282051511e-05	-7.365079365079364542e-05	5.665445665445664641e-06	8.380952380952380154e-05	-1.103785103785103752e-04	2.207570207570207368e-05
4.004884004884004637e-05	-5.255189255189254881e-05	4.161172161172160832e-05	-4.043956043956043855e-05	-9.572649572649572926e-06	-4.903540903540903949e-05	1.052991452991452835e-04	-5.606837606837606491e-05	1.973137973137973074e-05	3.614163614163613808e-05	-7.619047619047618784e-06	-3.301587301587302094e-05	3.731379731379731463e-05	-3.301587301587302094e-05	7.521367521367521415e-05	-6.505494505494504448e-05	9.963369963369963416e-06	-1.934065934065934194e-05	-4.122100122100122292e-05	1.035409035409035221e-05	8.224664224664224635e-05	-1.150671550671550678e-04	7.521367521367521415e-05
5.645909645909645710e-05	-5.177045177045177122e-05	7.833943833943833807e-05	-6.739926739926739758e-05	4.200244200244200051e-05	2.850305250305250511e-04	-2.600244200244200055e-04	-5.059829059829059467e-05	5.450549450549450295e-05	2.559218559218558978e-05	-3.321123321123321703e-06	-3.692307692307692245e-05	7.755799755799755370e-05	-1.894993894993894976e-05	1.060805860805860679e-04	-1.252258852258852104e-04	8.791208791208790252e-06	-1.582417582417582245e-05	-7.794871794871795266e-05	1.308913308913308903e-05	7.560439560439559956e-05	-7.091575091575092046e-05	1.060805860805860679e-04
6.661782661782661322e-05	-4.512820512820513120e-05	1.103785103785103752e-04	-1.365567765567765363e-04	3.887667887667886981e-05	6.349206349206348930e-05	-2.520146520146520098e-05	-8.107448107448106303e-05	1.131135531135531001e-04	-9.963369963369963416e-06	-5.274725274725274999e-06	-4.043956043956043855e-05	8.302808302808303072e-05	2.539682539682539030e-06	7.873015873015873703e-05	-1.092063492063491918e-04	1.367521367521366926e-06	-1.894993894993894976e-05	-1.099877899877899898e-04	-2.930402930402930790e-06	7.638583638583638393e-05	-5.763125763125762687e-05	7.873015873015873703e-05
4.942612942612942489e-05	-1.035409035409035391e-05	-4.102564102564102683e-06	-3.536019536019536049e-05	3.692307692307691567e-05	6.818070818070818195e-05	-3.223443223443222980e-05	-7.247863247863247564e-05	1.314774114774114582e-04	-1.347985347985347952e-05	-1.660561660561660682e-05	-3.692307692307692245e-05	8.146520146520146199e-05	6.837606837606836957e-06	-1.269841269841269854e-05	-1.308913308913309072e-05	-6.446886446886447315e-06	-2.442002442002442000e-05	4.493284493284492325e-06	-1.504273504273504148e-05	7.404151404151403082e-05	-6.935286935286933817e-05	-1.269841269841269854e-05
3.106227106227106002e-05	-6.446886446886447315e-06	-8.341880341880341613e-05	5.802197802197801905e-05	4.434676434676434683e-05	9.826617826617826490e-05	-1.049084249084248981e-04	-3.809523809523809222e-05	1.467155067155066924e-04	-4.903540903540903949e-05	-1.934065934065934194e-05	-2.910866910866910588e-05	7.716727716727715474e-05	9.768009768009760124e-07	-9.279609279609278788e-05	6.153846153846153516e-05	-1.504273504273504148e-05	-2.520146520146520098e-05	8.380952380952380154e-05	-1.582417582417582245e-05	7.677655677655676933e-05	-7.013431013431013609e-05	-9.279609279609278788e-05
1.582417582417582245e-05	3.711843711843710922e-06	-1.725030525030525088e-04	1.381196581196581050e-04	2.363858363858363564e-05	2.905006105006104739e-04	-3.037851037851037675e-04	-2.363858363858363902e-05	8.967032967032966396e-05	-2.559218559218559317e-05	-2.559218559218559317e-05	-1.582417582417582245e-05	7.638583638583638393e-05	1.543345543345543027e-05	-2.729181929181929002e-04	2.010256410256410094e-04	-1.699633699633699562e-05	-2.754578754578754731e-05	1.728937728937729077e-04	-1.465201465201465268e-05	8.185592185592184739e-05	-4.786324786324786294e-05	-2.729181929181929002e-04
-2.324786324786324684e-05	-2.051282051282051511e-05	-3.620024420024420199e-04	4.202197802197801639e-04	-2.676434676434676294e-05	1.580463980463980454e-04	-1.799267399267399264e-04	6.310134310134309034e-05	7.755799755799755370e-05	-2.520146520146520098e-05	-3.223443223443222980e-05	3.418803418803418394e-05	5.802197802197801905e-05	-2.442002442002442000e-05	-3.627838827838827636e-04	3.827106227106226769e-04	-1.465201465201465268e-05	-2.754578754578754731e-05	3.623931623931624189e-04	1.465201465201465099e-05	8.263736263736263176e-05	-1.084249084249084210e-04	-3.627838827838827636e-04
-1.347985347985347952e-05	-3.028083028083027904e-05	-1.400732600732600727e-04	2.217338217338217206e-04	-3.575091575091575267e-05	5.757264957264956974e-04	-5.847130647130646024e-04	8.185592185592184739e-05	1.013919413919413888e-04	-3.223443223443222980e-05	-2.598290598290598196e-05	3.887667887667886981e-05	6.192918192918192056e-05	3.809523809523809222e-05	-2.143101343101343030e-04	1.947741147741147616e-04	-1.152625152625152537e-05	-2.207570207570207368e-05	1.404639804639804717e-04	1.973137973137973074e-05	9.123321123321123270e-05	-5.763125763125762687e-05	-2.143101343101343030e-04
9.963369963369963416e-06	-4.239316239316239269e-05	7.560439560439559956e-05	-6.153846153846153516e-05	-1.152625152625152537e-05	4.463980463980464063e-04	-4.432722832722832689e-04	-9.181929181929182436e-06	9.201465201465201707e-05	-1.426129426129426219e-05	-1.504273504273504148e-05	1.113553113553113488e-05	5.802197802197801905e-05	2.363858363858363564e-05	-3.731379731379731463e-05	2.793650793650793610e-05	-7.228327228327229141e-06	-1.699633699633699562e-05	-7.521367521367521415e-05	1.934065934065933856e-05	9.709401709401708157e-05	-8.068376068376067762e-05	-3.731379731379731463e-05
3.496947496947496153e-05	-3.457875457875457612e-05	1.256166056166056093e-04	-1.361660561660561644e-04	1.953601953601946625e-07	5.487667887667887654e-04	-5.257142857142856063e-04	-3.340659340659340635e-05	1.322588522588522561e-04	-2.871794871794871708e-05	-1.855921855921856096e-05	-2.930402930402930790e-06	6.974358974358973713e-05	3.223443223443222980e-05	3.028083028083027904e-05	-5.255189255189254881e-05	-7.228327228327229141e-06	-1.699633699633699562e-05	-1.252258852258852104e-04	1.953601953601946625e-07	1.166300366300366230e-04	-8.615384615384615464e-05	3.028083028083027904e-05
7.716727716727715474e-05	-2.871794871794871708e-05	1.662515262515262609e-04	-1.943833943833943626e-04	5.333333333333333318e-05	4.260805860805860941e-04	-4.077167277167276682e-04	-5.098901098901099363e-05	1.170207570207570084e-04	-1.660561660561660682e-05	-2.402930402930402782e-05	-2.324786324786324684e-05	7.912087912087912244e-05	2.090354090354090390e-05	8.537240537240537027e-05	-1.346031746031745957e-04	-1.347985347985347952e-05	-2.129426129426129270e-05	-1.658608058608058620e-04	-2.012210012210011953e-05	1.306959706959706874e-04	-7.912087912087912244e-05	8.537240537240537027e-05
8.107448107448106303e-05	-1.973137973137973074e-05	1.439804639804639810e-04	-1.916483516483516512e-04	1.174114774114774074e-04	5.409523809523808947e-04	-5.620512820512821132e-04	-8.263736263736263176e-05	8.732600732600732441e-05	-7.619047619047618784e-06	-1.269841269841269854e-05	-5.684981684981684928e-05	8.341880341880341613e-05	-5.665445665445665488e-06	1.068620268620268658e-04	-1.760195360195360181e-04	-1.152625152625152537e-05	-1.777777777777777660e-05	-1.435897435897435820e-04	-3.321123321123321703e-06	1.267887667887667791e-04	-8.537240537240537027e-05	1.068620268620268658e-04
4.981684981684981708e-05	4.102564102564101835e-06	7.990231990231989325e-05	-1.095970695970695908e-04	6.388278388278387471e-05	3.030036630036629696e-04	-2.795604395604395199e-04	-6.192918192918192056e-05	4.356532356532356247e-05	1.660561660561660343e-05	-8.009768009768009273e-06	-3.731379731379731463e-05	5.997557997557997320e-05	1.582417582417582245e-05	1.465201465201465099e-05	-7.716727716727715474e-05	-9.963369963369963416e-06	-1.660561660561660682e-05	-7.951159951159950784e-05	3.711843711843710922e-06	1.013919413919413888e-04	-6.310134310134310389e-05	1.465201465201465099e-05
4.239316239316239269e-05	1.426129426129426050e-05	6.075702075702075079e-05	-8.380952380952380154e-05	5.724053724053724146e-05	2.154822954822954728e-04	-1.705494505494505411e-04	-6.739926739926739758e-05	4.981684981684981708e-05	1.582417582417582245e-05	-5.274725274725274999e-06	-3.223443223443222980e-05	1.855921855921855758e-05	4.747252747252747075e-05	3.926739926739926877e-05	-7.912087912087912244e-05	-9.768009768009774947e-07	-1.504273504273504148e-05	-6.036630036630036538e-05	1.387057387057386831e-05	7.990231990231989325e-05	-5.528693528693528732e-05	3.926739926739926877e-05
4.004884004884004637e-05	-1.113553113553113658e-05	7.873015873015873703e-05	-1.060805860805860815e-04	7.326007326007324646e-05	3.932600732600732862e-04	-3.815384615384615342e-04	-8.302808302808303072e-05	9.963369963369963416e-06	3.536019536019536049e-05	6.446886446886445620e-06	-5.411477411477411077e-05	-2.051282051282051511e-05	7.326007326007324646e-05	9.865689865689866386e-05	-1.537484737484737381e-04	9.572649572649571232e-06	-1.035409035409035391e-05	-7.833943833943833807e-05	3.301587301587300739e-05	6.778998778998778299e-05	-4.786324786324786294e-05	9.865689865689866386e-05
1.777777777777777660e-05	1.758241758241757415e-06	5.294261294261293422e-05	-9.435897435897435662e-05	-5.860805860805867933e-07	2.131379731379731332e-04	-1.572649572649572746e-04	-7.521367521367521415e-05	5.567765567765567950e-05	4.473748473748473224e-05	1.230769230769230635e-05	-4.434676434676434683e-05	2.910866910866910588e-05	6.935286935286933817e-05	1.025641025641025586e-04	-1.342124542124542238e-04	1.973137973137973074e-05	-3.711843711843712193e-06	-5.255189255189254881e-05	2.676434676434676294e-05	5.528693528693528732e-05	-6.153846153846153516e-05	1.025641025641025586e-04
4.161172161172160832e-05	1.973137973137973074e-05	6.056166056166055131e-06	-6.544566544566544344e-05	-1.758241758241758898e-06	-5.137973137973137904e-05	1.142857142857142834e-04	-5.841269841269841124e-05	1.303052503052502884e-04	2.871794871794871708e-05	1.230769230769230635e-05	-4.434676434676434683e-05	1.025641025641025586e-04	4.747252747252747075e-05	7.716727716727715474e-05	-1.013919413919413888e-04	1.894993894993894976e-05	-4.884004884004884509e-06	-5.665445665445665488e-06	-2.930402930402930790e-06	5.645909645909645710e-05	-7.638583638583638393e-05	7.716727716727715474e-05
9.123321123321123270e-05	4.630036630036629420e-05	-5.606837606837606491e-05	-2.129426129426129270e-05	4.356532356532356247e-05	-7.833943833943833807e-05	1.349938949938949946e-04	-3.887667887667887659e-05	1.431990231990231831e-04	4.161172161172160832e-05	1.855921855921855758e-05	-3.614163614163613808e-05	1.494505494505494580e-04	1.308913308913308903e-05	7.365079365079364542e-05	-6.896214896214895277e-05	1.816849816849816539e-05	-5.274725274725274999e-06	5.645909645909645710e-05	-1.738705738705738780e-05	1.973137973137973074e-05	-7.833943833943833807e-05	7.365079365079364542e-05
1.486691086691086872e-04	1.013919413919413888e-04	-1.525763125763125684e-04	6.192918192918192056e-05	1.021733821733821596e-04	2.272039072039071705e-04	-1.666422466422466328e-04	-2.148962148962149811e-06	2.479120879120879088e-04	1.387057387057386831e-05	1.660561660561660343e-05	-5.860805860805867933e-07	2.037606837606837479e-04	3.028083028083027904e-05	6.466422466422465907e-05	-2.285714285714285804e-05	1.894993894993894976e-05	-4.884004884004884509e-06	1.529670329670329673e-04	-4.434676434676434683e-05	-6.056166056166056825e-06	-7.169719169719169127e-05	6.466422466422465907e-05
2.080586080586080552e-04	7.521367521367521415e-05	-1.385103785103785040e-04	5.880341880341879665e-05	1.650793650793650911e-04	-1.267887667887667791e-04	1.748473748473748483e-04	-7.228327228327229141e-06	2.705738705738705606e-04	2.129426129426129270e-05	6.446886446886445620e-06	1.113553113553113488e-05	2.064957264957264864e-04	8.263736263736263176e-05	5.216117216117215663e-05	-3.223443223443222980e-05	1.113553113553113488e-05	-1.113553113553113658e-05	1.389010989010988758e-04	-1.504273504273504148e-05	-1.816849816849816539e-05	-3.418803418803418394e-05	5.216117216117215663e-05
2.443956043956043724e-04	3.731379731379731463e-05	-1.181929181929181917e-04	7.716727716727715474e-05	2.186080586080585831e-04	-1.205372405372405313e-04	1.588278388278388162e-04	-1.504273504273504148e-05	2.639316239316238867e-04	4.004884004884004637e-05	2.539682539682539030e-06	6.446886446886445620e-06	2.029792429792429500e-04	8.576312576312575568e-05	2.676434676434676294e-05	-3.711843711843712193e-06	1.621489621489621464e-05	-1.347985347985347952e-05	1.185836385836385771e-04	2.559218559218558978e-05	-2.754578754578754731e-05	-2.871794871794871708e-05	2.676434676434676294e-05
2.322832722832722757e-04	2.363858363858363564e-05	-1.221001221001221000e-04	1.310866910866910593e-04	2.150915750915750738e-04	-1.318681318681318843e-04	1.756288156288156191e-04	6.056166056166055131e-06	2.611965811965811482e-04	3.184371184371184439e-05	9.768009768009760124e-07	1.347985347985347952e-05	1.975091575091575001e-04	7.443223443223442978e-05	-5.216117216117215663e-05	8.732600732600732441e-05	2.051282051282051172e-05	-1.230769230769230805e-05	1.224908424908424990e-04	6.427350427350427367e-05	-2.285714285714285804e-05	-5.333333333333333318e-05	-5.216117216117215663e-05
2.361904761904761569e-04	1.308913308913308903e-05	-6.056166056166056825e-06	3.575091575091575267e-05	1.896947496947496835e-04	-2.658852258852258815e-04	3.428571428571427961e-04	1.308913308913308903e-05	2.424420024420024318e-04	2.793650793650793610e-05	4.884004884004883662e-06	1.582417582417582245e-05	2.150915750915750738e-04	6.935286935286933817e-05	-1.260073260073260083e-04	1.334310134310134259e-04	2.051282051282051172e-05	-1.387057387057387001e-05	6.446886446886445620e-06	9.084249084249084729e-05	-2.715506715506715174e-05	-3.887667887667887659e-05	-1.260073260073260083e-04
2.611965811965811482e-04	4.317460317460317028e-05	1.465201465201465099e-05	8.009768009768009273e-06	2.092307692307692249e-04	-4.292063492063491774e-04	5.245421245421244636e-04	2.246642246642246247e-05	2.100122100122099958e-04	4.395604395604395465e-05	6.446886446886445620e-06	2.207570207570207368e-05	2.361904761904761569e-04	3.145299145299145221e-05	-2.006349206349206105e-04	2.162637362637362436e-04	2.442002442002441662e-05	-1.543345543345543366e-05	-1.426129426129426219e-05	5.645909645909645710e-05	-2.363858363858363902e-05	-4.903540903540903949e-05	-2.006349206349206105e-04
2.713553113553113585e-04	1.174114774114774074e-04	-9.201465201465201707e-05	6.818070818070818195e-05	2.572893772893772670e-04	-1.709401709401709129e-04	2.268131868131867987e-04	5.177045177045177122e-05	2.248595848595848581e-04	5.059829059829059467e-05	2.930402930402929519e-06	4.903540903540903271e-05	2.416605616605616339e-04	4.747252747252747075e-05	-1.631257631257630963e-04	2.018070818070817802e-04	2.715506715506715174e-05	-1.582417582417582245e-05	9.240537240537240247e-05	-5.274725274725274999e-06	-1.465201465201465268e-05	-7.091575091575092046e-05	-1.631257631257630963e-04
3.264468864468864193e-04	1.037362637362637284e-04	-1.006105006105006045e-04	7.951159951159950784e-05	2.654945054945054826e-04	-1.877411477411477158e-04	2.537728937728937848e-04	7.794871794871793911e-05	3.620024420024420199e-04	3.379731379731379853e-05	1.367521367521366926e-06	4.825396825396824834e-05	3.467643467643467857e-04	1.197557997557997469e-04	-2.715506715506715174e-05	6.056166056166055131e-06	2.051282051282051172e-05	-1.738705738705738780e-05	1.010012210012209899e-04	-2.246642246642246586e-05	3.321123321123320433e-06	-1.738705738705738780e-05	-2.715506715506715174e-05
3.491086691086691253e-04	7.677655677655676933e-05	-6.661782661782661322e-05	3.887667887667886981e-05	2.772161172161171803e-04	-3.409035409035408555e-04	4.116239316239316036e-04	5.098901098901098008e-05	3.838827838827838738e-04	8.029304029304029221e-05	5.860805860805853110e-07	2.481074481074480880e-05	3.983394383394383100e-04	1.103785103785103752e-04	5.177045177045177122e-05	-7.130647130647130587e-05	2.754578754578754392e-05	-1.230769230769230805e-05	6.700854700854701218e-05	-1.113553113553113658e-05	1.426129426129426050e-05	-4.161172161172160832e-05	5.177045177045177122e-05
3.397313797313797129e-04	5.020757020757020249e-05	-1.816849816849816539e-05	1.758241758241757415e-06	3.037851037851037675e-04	-1.971184371184371282e-04	2.451770451770451703e-04	2.207570207570207368e-05	4.206105006105005629e-04	8.615384615384614109e-05	7.228327228327227447e-06	1.269841269841269684e-05	4.256898656898656951e-04	8.693528693528693901e-05	8.849816849816849419e-05	-7.521367521367521415e-05	3.301587301587300739e-05	-1.074481074481074439e-05	1.855921855921855758e-05	1.387057387057386831e-05	1.934065934065933856e-05	-7.794871794871795266e-05	8.849816849816849419e-05
4.225641025641025035e-04	4.512820512820512443e-05	4.512820512820512443e-05	-3.301587301587302094e-05	3.494993894993894700e-04	-4.981684981684981708e-05	1.756288156288156191e-04	5.274725274725273304e-06	4.518681318681318291e-04	7.052503052503052150e-05	1.347985347985347952e-05	2.051282051282051172e-05	4.803907203907203569e-04	7.013431013431012254e-05	1.816849816849816539e-05	-1.230769230769230805e-05	3.496947496947496153e-05	-1.035409035409035391e-05	-4.473748473748473224e-05	7.560439560439559956e-05	-1.504273504273504148e-05	-5.802197802197801905e-05	1.816849816849816539e-05
4.405372405372405304e-04	4.122100122100122292e-05	5.841269841269841124e-05	-4.786324786324786294e-05	3.659096459096459011e-04	-2.318925518925518767e-04	3.690354090354090386e-04	-9.963369963369963416e-06	3.952136752136752268e-04	8.029304029304029221e-05	1.035409035409035221e-05	4.043956043956043855e-05	4.174847374847374796e-04	6.857142857142856736e-05	-4.669108669108668638e-05	8.810744810744810878e-05	3.653235653235653026e-05	-1.582417582417582245e-05	-5.802197802197801905e-05	1.033455433455433430e-04	-3.184371184371184439e-05	-8.420024420024420050e-05	-4.669108669108668638e-05
5.022710622710622108e-04	4.942612942612942489e-05	-6.505494505494504448e-05	8.263736263736263176e-05	3.920879120879120351e-04	-2.127472527472527614e-04	3.577045177045176856e-04	3.145299145299145221e-05	4.389743589743589345e-04	7.052503052503052150e-05	4.884004884004883662e-06	6.153846153846153516e-05	4.178754578754578244e-04	9.162393162393161811e-05	-8.576312576312575568e-05	1.533577533577533392e-04	4.083028083028082396e-05	-2.051282051282051511e-05	6.544566544566544344e-05	8.146520146520146199e-05	-2.949938949938950145e-05	-1.029548229548229576e-04	-8.576312576312575568e-05
5.393894993894994072e-04	4.161172161172160832e-05	-7.443223443223442978e-05	1.084249084249084210e-04	3.537973137973137502e-04	7.404151404151403082e-05	1.092063492063491918e-04	7.755799755799755370e-05	5.526739926739926466e-04	1.465201465201465099e-05	9.572649572649571232e-06	6.271062271062270493e-05	4.725763125763125946e-04	1.545299145299145090e-04	-7.013431013431013609e-05	8.380952380952380154e-05	3.731379731379731463e-05	-1.934065934065934194e-05	7.482295482295482874e-05	6.622710622710622781e-05	-2.676434676434676294e-05	-4.708180708180708534e-05	-7.013431013431013609e-05
5.108669108669108795e-04	4.161172161172160832e-05	-1.271794871794871781e-04	1.189743589743589761e-04	3.123809523809523820e-04	-1.850061050061050044e-04	3.280097680097679609e-04	8.927960927960926500e-05	6.003418803418803440e-04	-1.660561660561660682e-05	1.230769230769230635e-05	5.489621489621488836e-05	4.749206349206349341e-04	1.361660561660561644e-04	2.051282051282051172e-05	1.934065934065933856e-05	3.028083028083027904e-05	-1.894993894993894976e-05	1.275702075702075770e-04	3.731379731379731463e-05	-2.324786324786324684e-05	-8.693528693528693901e-05	2.051282051282051172e-05
4.624175824175823842e-04	5.958485958485958101e-05	-9.572649572649572926e-06	3.457875457875457612e-05	3.092551892551892445e-04	-2.568986568986568681e-04	3.831013431013430759e-04	1.111599511599511595e-04	5.675213675213674818e-04	1.465201465201465099e-05	2.637362637362637076e-05	4.161172161172160832e-05	4.725763125763125946e-04	1.623443223443223255e-04	1.699633699633699562e-05	-1.367521367521368196e-06	3.418803418803418394e-05	-1.465201465201465268e-05	9.963369963369963416e-06	2.285714285714285804e-05	-1.543345543345543366e-05	-5.763125763125762687e-05	1.699633699633699562e-05
4.120146520146520026e-04	7.482295482295482874e-05	8.615384615384614109e-05	-9.006105006105006292e-05	2.756532356532356387e-04	-1.783638583638583576e-04	3.319169719169718963e-04	5.411477411477411077e-05	4.925030525030525078e-04	1.465201465201465099e-05	3.887667887667886981e-05	4.981684981684981708e-05	4.803907203907203569e-04	8.732600732600732441e-05	4.083028083028082396e-05	-1.191697191697191756e-05	3.106227106227106002e-05	-1.347985347985347952e-05	-8.576312576312575568e-05	4.161172161172160832e-05	-3.067155067155067461e-05	-5.724053724053724146e-05	4.083028083028082396e-05
3.494993894993894700e-04	1.209279609279609167e-04	6.466422466422465907e-05	-9.514041514041514098e-05	3.260561660561660203e-04	-1.338217338217338249e-04	2.197802197802197529e-04	2.793650793650793610e-05	3.401221001221001118e-04	4.317460317460317028e-05	4.004884004884004637e-05	6.857142857142856736e-05	3.366056166056165754e-04	8.693528693528693901e-05	7.873015873015873703e-05	-9.963369963369963416e-06	2.676434676434676294e-05	-1.543345543345543366e-05	-6.427350427350427367e-05	5.333333333333333318e-05	-4.669108669108668638e-05	-8.185592185592186095e-05	7.873015873015873703e-05
3.666910866910866990e-04	1.099877899877899762e-04	8.791208791208790252e-06	-4.512820512820513120e-05	3.237118437118436808e-04	-3.854456654456654154e-04	4.862515262515262329e-04	1.621489621489621464e-05	2.967521367521367488e-04	5.255189255189254881e-05	4.083028083028082396e-05	7.091575091575092046e-05	2.830769230769230563e-04	1.244444444444444396e-04	4.786324786324786294e-05	6.446886446886445620e-06	2.949938949938949467e-05	-1.699633699633699562e-05	-8.400488400488399763e-06	5.372405372405372536e-05	-3.887667887667887659e-05	-6.739926739926739758e-05	4.786324786324786294e-05
3.541880341880341491e-04	5.177045177045177122e-05	-4.356532356532356247e-05	3.653235653235653026e-05	3.069108669108669050e-04	-2.397069597069596933e-04	3.022222222222222259e-04	2.949938949938949467e-05	2.893284493284493312e-04	1.816849816849816539e-05	3.692307692307691567e-05	7.326007326007324646e-05	2.451770451770451703e-04	1.064713064713064669e-04	5.880341880341879665e-05	8.009768009768009273e-06	2.012210012210011953e-05	-1.934065934065934194e-05	4.395604395604395465e-05	8.263736263736263176e-05	-3.731379731379731463e-05	-8.146520146520146199e-05	5.880341880341879665e-05
3.268376068376068182e-04	-2.793650793650793610e-05	-5.177045177045177122e-05	7.521367521367521415e-05	2.615873015873015472e-04	-2.537728937728937848e-04	2.608058608058608035e-04	5.294261294261293422e-05	2.651037851037851378e-04	1.953601953601946625e-07	2.363858363858363564e-05	7.990231990231989325e-05	1.764102564102563899e-04	1.381196581196581050e-04	1.230769230769230635e-05	4.239316239316239269e-05	1.152625152625152537e-05	-1.934065934065934194e-05	5.216117216117215663e-05	1.135042735042734991e-04	-4.395604395604395465e-05	-7.326007326007324646e-05	1.230769230769230635e-05
3.131623931623931799e-04	-3.028083028083027904e-05	-1.367521367521368196e-06	3.067155067155066784e-05	1.853968253968253763e-04	-3.053479853479853091e-04	3.666910866910866990e-04	6.388278388278387471e-05	3.319169719169718963e-04	1.152625152625152537e-05	9.963369963369963416e-06	8.498168498168497131e-05	2.232967032967032894e-04	1.463247863247863205e-04	3.711843711843710922e-06	6.583638583638582885e-05	1.387057387057386831e-05	-2.207570207570207368e-05	1.758241758241757415e-06	1.049084249084248981e-04	-3.809523809523809222e-05	-9.514041514041514098e-05	3.711843711843710922e-06
2.959706959706959509e-04	-3.848595848595848441e-05	5.528693528693528732e-05	1.367521367521366926e-06	1.807081807081807243e-04	-3.248840048840048777e-04	3.690354090354090386e-04	8.810744810744810878e-05	3.612210012210012220e-04	6.056166056166055131e-06	6.056166056166055131e-06	7.794871794871793911e-05	2.670573870573870784e-04	1.275702075702075770e-04	9.768009768009760124e-07	5.724053724053724146e-05	1.074481074481074270e-05	-2.832722832722832829e-05	-5.489621489621489514e-05	9.709401709401708157e-05	-4.317460317460317706e-05	-8.420024420024420050e-05	9.768009768009760124e-07
2.717460317460317575e-04	-3.418803418803418394e-05	-1.074481074481074439e-05	4.981684981684981708e-05	1.521855921855921694e-04	-1.459340659340659216e-04	1.685958485958485734e-04	1.006105006105006045e-04	3.225396825396825381e-04	5.860805860805853110e-07	2.930402930402929519e-06	8.380952380952380154e-05	2.467399267399267120e-04	1.138949938949938845e-04	9.768009768009760124e-07	4.786324786324786294e-05	5.274725274725273304e-06	-2.989010989010989025e-05	1.113553113553113488e-05	7.873015873015873703e-05	-5.411477411477411077e-05	-7.247863247863247564e-05	9.768009768009760124e-07
2.760439560439560376e-04	-1.582417582417582245e-05	-9.357753357753357225e-05	8.302808302808303072e-05	1.103785103785103752e-04	-1.850061050061050044e-04	2.201709401709401519e-04	1.033455433455433430e-04	2.279853479853479685e-04	1.074481074481074270e-05	7.228327228327227447e-06	7.912087912087912244e-05	1.740659340659340775e-04	1.154578754578754532e-04	-3.848595848595848441e-05	7.521367521367521415e-05	6.446886446886445620e-06	-3.106227106227106002e-05	9.396825396825395766e-05	3.184371184371184439e-05	-5.919413919413919561e-05	-6.310134310134310389e-05	-3.848595848595848441e-05
2.822954822954823126e-04	-7.833943833943833807e-05	-1.642979242979242932e-04	1.834432234432234357e-04	1.154578754578754532e-04	-3.287912087912088130e-04	3.225396825396825381e-04	1.135042735042734991e-04	9.748473748473748053e-05	1.191697191697191417e-05	1.191697191697191417e-05	6.466422466422465907e-05	9.201465201465201707e-05	4.239316239316239269e-05	-6.192918192918192056e-05	1.150671550671550678e-04	8.009768009768009273e-06	-3.379731379731379853e-05	1.646886446886446922e-04	7.443223443223442978e-05	-7.326007326007324646e-05	-9.045177045177044833e-05	-6.192918192918192056e-05
2.619780219780219461e-04	-1.318681318681318843e-04	-8.498168498168497131e-05	1.271794871794871781e-04	1.439804639804639810e-04	-2.510378510378509921e-04	1.834432234432234357e-04	9.592185592185591180e-05	5.255189255189254881e-05	6.056166056166055131e-06	7.619047619047617936e-06	6.896214896214895277e-05	4.122100122100122292e-05	2.520146520146520098e-05	-9.474969474969475558e-05	1.650793650793650911e-04	1.953601953601946625e-07	-3.770451770451770682e-05	8.537240537240537027e-05	1.185836385836385771e-04	-8.263736263736263176e-05	-9.514041514041514098e-05	-9.474969474969475558e-05
2.502564102564102484e-04	-9.982905982905982008e-05	3.653235653235653026e-05	-5.841269841269841124e-05	1.443711843711843528e-04	-1.174114774114774074e-04	6.974358974358973713e-05	3.106227106227106002e-05	3.379731379731379853e-05	1.894993894993894976e-05	2.930402930402929519e-06	7.169719169719169127e-05	1.191697191697191417e-05	3.340659340659340635e-05	-1.205372405372405313e-04	2.029792429792429500e-04	1.953601953601946625e-07	-4.004884004884004637e-05	-3.614163614163613808e-05	1.275702075702075770e-04	-9.435897435897435662e-05	-1.221001221001221000e-04	-1.205372405372405313e-04
2.471306471306471109e-04	-8.263736263736263176e-05	1.113553113553113488e-05	-2.910866910866910588e-05	1.744566544566544493e-04	-1.932112332112331929e-04	1.517948717948717976e-04	1.269841269841269684e-05	1.052991452991452835e-04	2.168498168498168149e-05	-4.102564102564102683e-06	6.505494505494504448e-05	4.434676434676434683e-05	5.020757020757020249e-05	-7.228327228327229141e-06	1.010012210012209899e-04	-5.860805860805867933e-07	-4.786324786324786294e-05	-1.074481074481074439e-05	1.353846153846153936e-04	-8.576312576312575568e-05	-1.349938949938949946e-04	-7.228327228327229141e-06
2.256410256410256289e-04	-6.505494505494504448e-05	-4.942612942612942489e-05	1.191697191697191417e-05	1.807081807081807243e-04	-1.279609279609279489e-04	5.216117216117215663e-05	1.582417582417582245e-05	2.143101343101343030e-04	-1.973137973137973074e-05	-4.493284493284494019e-06	5.411477411477411077e-05	9.357753357753357225e-05	7.052503052503052150e-05	4.786324786324786294e-05	3.028083028083027904e-05	-1.074481074481074439e-05	-5.216117216117215663e-05	4.981684981684981708e-05	1.138949938949938845e-04	-8.654456654456654005e-05	-1.209279609279609167e-04	4.786324786324786294e-05
1.752380952380952202e-04	-6.818070818070818195e-05	-1.135042735042734991e-04	6.153846153846153516e-05	8.615384615384614109e-05	1.846153846153846055e-04	-2.471306471306471109e-04	2.989010989010989025e-05	1.963369963369963303e-04	-4.395604395604395465e-05	1.953601953601946625e-07	4.551892551892551661e-05	3.301587301587300739e-05	1.099877899877899762e-04	5.294261294261293422e-05	5.860805860805853110e-07	-1.465201465201465268e-05	-5.216117216117215663e-05	1.138949938949938845e-04	9.162393162393161811e-05	-8.263736263736263176e-05	-1.095970695970695908e-04	5.294261294261293422e-05
1.373382173382173342e-04	-1.052991452991452835e-04	-2.229059829059828904e-04	2.182173382173382113e-04	1.953601953601946625e-07	-5.333333333333333318e-05	-1.152625152625152537e-05	9.240537240537240247e-05	1.201465201465201459e-04	-3.067155067155067461e-05	-2.539682539682540300e-06	5.020757020757020249e-05	1.777777777777777660e-05	5.255189255189254881e-05	7.208791208791209023e-05	-6.056166056166056825e-06	-1.426129426129426219e-05	-5.294261294261294099e-05	2.232967032967032894e-04	8.224664224664224635e-05	-7.990231990231989325e-05	-1.174114774114774074e-04	7.208791208791209023e-05
1.111599511599511595e-04	-1.588278388278388162e-04	-1.389010989010988758e-04	1.725030525030525088e-04	-4.786324786324786294e-05	-2.170451770451770415e-04	1.236630036630036688e-04	1.267887667887667791e-04	5.255189255189254881e-05	-4.122100122100122292e-05	-9.963369963369963416e-06	5.724053724053724146e-05	-1.230769230769230805e-05	8.791208791208790252e-06	5.860805860805853110e-07	6.153846153846153516e-05	-1.973137973137973074e-05	-5.880341880341879665e-05	1.392918192918192748e-04	7.443223443223442978e-05	-6.818070818070818195e-05	-1.084249084249084210e-04	5.860805860805853110e-07
6.778998778998778299e-05	-1.666422466422466328e-04	5.020757020757020249e-05	-6.837606837606837804e-06	-8.263736263736263176e-05	-1.221001221001221000e-04	5.450549450549450295e-05	9.514041514041514098e-05	-3.536019536019536049e-05	-8.009768009768009273e-06	-5.274725274725274999e-06	5.724053724053724146e-05	-5.802197802197801905e-05	2.012210012210011953e-05	-2.832722832722832829e-05	7.404151404151403082e-05	-1.894993894993894976e-05	-5.528693528693528732e-05	-4.981684981684981708e-05	9.006105006105004937e-05	-4.981684981684981708e-05	-9.709401709401708157e-05	-2.832722832722832829e-05
1.010012210012209899e-04	-1.303052503052502884e-04	3.028083028083027904e-05	-1.367521367521368196e-06	-1.699633699633699562e-05	1.699633699633699562e-05	-8.420024420024420050e-05	8.537240537240537027e-05	-8.068376068376067762e-05	1.758241758241757415e-06	1.953601953601946625e-07	5.567765567765567950e-05	-8.380952380952380154e-05	4.317460317460317028e-05	-6.192918192918192056e-05	8.068376068376067762e-05	-2.324786324786324684e-05	-4.981684981684981708e-05	-2.989010989010989025e-05	7.833943833943833807e-05	-4.981684981684981708e-05	-6.818070818070818195e-05	-6.192918192918192056e-05
1.119413919413919303e-04	-1.385103785103785040e-04	2.910866910866910588e-05	-4.747252747252747075e-05	5.274725274725273304e-06	-2.318925518925518767e-04	1.498412698412698299e-04	3.067155067155066784e-05	-7.638583638583638393e-05	-1.308913308913309072e-05	3.321123321123320433e-06	5.841269841269841124e-05	-1.306959706959706874e-04	8.224664224664224635e-05	-2.793650793650793610e-05	4.786324786324786294e-05	-2.715506715506715174e-05	-5.059829059829059467e-05	-2.871794871794871708e-05	6.544566544566544344e-05	-3.301587301587302094e-05	-5.372405372405372536e-05	-2.793650793650793610e-05
1.396825396825396737e-04	-1.412454212454212425e-04	4.864468864468864053e-05	-7.208791208791209023e-05	1.621489621489621464e-05	4.004884004884004637e-05	-1.010012210012209899e-04	1.894993894993894976e-05	-4.512820512820513120e-05	-1.660561660561660682e-05	7.619047619047617936e-06	5.177045177045177122e-05	-1.701587301587301421e-04	1.213186813186813021e-04	1.973137973137973074e-05	2.442002442002441662e-05	-3.067155067155067461e-05	-4.864468864468864053e-05	-4.825396825396824834e-05	7.755799755799755370e-05	-3.536019536019536049e-05	-8.341880341880341613e-05	1.973137973137973074e-05
1.631257631257630963e-04	-1.447619047619047518e-04	1.426129426129426050e-05	-4.630036630036629420e-05	5.919413919413918883e-05	-1.275702075702075770e-04	3.028083028083027904e-05	2.324786324786324684e-05	1.953601953601946625e-07	-5.567765567765567950e-05	6.837606837606836957e-06	5.528693528693528732e-05	-1.365567765567765363e-04	8.107448107448106303e-05	3.418803418803418394e-05	2.598290598290598196e-05	-3.614163614163613808e-05	-5.020757020757020249e-05	-1.387057387057387001e-05	6.818070818070818195e-05	-3.106227106227106002e-05	-1.064713064713064669e-04	3.418803418803418394e-05
9.631257631257631076e-05	-1.814896214896214951e-04	2.012210012210011953e-05	-4.981684981684981708e-05	-7.794871794871795266e-05	-2.842490842490842532e-04	2.174358974358974134e-04	2.910866910866910588e-05	-4.981684981684981708e-05	-4.200244200244200051e-05	-1.953601953601960389e-07	6.935286935286933817e-05	-1.064713064713064669e-04	8.009768009768009273e-06	2.871794871794871708e-05	4.473748473748473224e-05	-3.926739926739926877e-05	-5.724053724053724146e-05	-1.973137973137973074e-05	6.310134310134309034e-05	-2.051282051282051511e-05	-1.221001221001221000e-04	2.871794871794871708e-05
4.200244200244200051e-05	-1.685958485958485734e-04	2.363858363858363564e-05	-1.387057387057387001e-05	-9.435897435897435662e-05	-3.948229548229548278e-04	3.166788766788766621e-04	5.528693528693528732e-05	-7.365079365079364542e-05	-3.770451770451770682e-05	-8.400488400488399763e-06	8.341880341880341613e-05	-5.606837606837606491e-05	-4.981684981684981708e-05	-9.963369963369963416e-06	7.912087912087912244e-05	-4.395604395604395465e-05	-6.192918192918192056e-05	-2.324786324786324684e-05	6.544566544566544344e-05	-6.837606837606837804e-06	-1.158485958485958386e-04	-9.963369963369963416e-06
9.572649572649571232e-06	-1.416361416361416414e-04	6.056166056166055131e-06	4.161172161172160832e-05	-6.778998778998778299e-05	-1.584371184371184444e-04	7.091575091575092046e-05	7.130647130647130587e-05	-1.138949938949938980e-04	-4.630036630036629420e-05	-1.758241758241758898e-06	8.420024420024420050e-05	-3.457875457875457612e-05	-8.420024420024420050e-05	-3.809523809523809222e-05	7.833943833943833807e-05	-4.825396825396824834e-05	-6.153846153846153516e-05	-5.665445665445665488e-06	9.553113553113552639e-05	-1.582417582417582245e-05	-8.927960927960926500e-05	-3.809523809523809222e-05
-1.152625152625152537e-05	-1.263980463980464073e-04	-3.731379731379731463e-05	7.404151404151403082e-05	-6.153846153846153516e-05	-2.189987789987789821e-04	1.084249084249084210e-04	6.974358974358973713e-05	-1.674236874236874307e-04	-5.098901098901099363e-05	1.152625152625152537e-05	7.833943833943833807e-05	-6.505494505494504448e-05	-8.146520146520146199e-05	-3.418803418803418394e-05	5.294261294261293422e-05	-4.981684981684981708e-05	-5.841269841269841124e-05	3.770451770451770682e-05	9.435897435897435662e-05	-2.949938949938950145e-05	-5.684981684981684928e-05	-3.418803418803418394e-05
3.106227106227106002e-05	-1.373382173382173342e-04	-8.576312576312575568e-05	1.389010989010988758e-04	-5.411477411477411077e-05	-1.564835164835164767e-04	5.372405372405372536e-05	1.037362637362637284e-04	-1.564835164835164767e-04	-2.285714285714285804e-05	1.953601953601946625e-07	9.553113553113552639e-05	-1.943833943833943626e-04	5.333333333333333318e-05	-5.665445665445665488e-06	6.271062271062270493e-05	-4.903540903540903949e-05	-5.841269841269841124e-05	8.615384615384614109e-05	9.396825396825395766e-05	-4.395604395604395465e-05	-7.169719169719169127e-05	-5.665445665445665488e-06
9.084249084249084729e-05	-1.631257631257630963e-04	-5.020757020757020249e-05	1.291330891330891187e-04	-1.738705738705738780e-05	1.138949938949938845e-04	-2.123565323565323624e-04	1.221001221001221000e-04	-5.255189255189254881e-05	-4.317460317460317706e-05	-2.148962148962149811e-06	8.888888888888887960e-05	-2.021978021978021792e-04	8.849816849816849419e-05	5.255189255189254881e-05	4.981684981684981708e-05	-4.395604395604395465e-05	-5.645909645909645710e-05	5.059829059829059467e-05	1.072527472527472512e-04	-4.395604395604395465e-05	-1.236630036630036688e-04	5.255189255189254881e-05
1.263980463980464073e-04	-1.728937728937729077e-04	-4.043956043956043855e-05	6.818070818070818195e-05	-1.152625152625152537e-05	1.560927960927960777e-04	-2.537728937728937848e-04	9.006105006105004937e-05	-1.230769230769230805e-05	-4.630036630036629420e-05	1.953601953601946625e-07	7.365079365079364542e-05	-1.728937728937729077e-04	8.498168498168497131e-05	7.091575091575092046e-05	3.067155067155066784e-05	-4.200244200244200051e-05	-5.567765567765567950e-05	4.083028083028082396e-05	9.162393162393161811e-05	-4.473748473748473224e-05	-1.373382173382173342e-04	7.091575091575092046e-05
1.037362637362637284e-04	-1.611721611721611558e-04	-8.263736263736263176e-05	9.865689865689866386e-05	-4.903540903540903949e-05	1.299145299145298895e-04	-2.174358974358974134e-04	9.396825396825395766e-05	-2.520146520146520098e-05	-3.418803418803418394e-05	-2.539682539682540300e-06	8.576312576312575568e-05	-1.181929181929181917e-04	2.363858363858363564e-05	5.802197802197801905e-05	5.802197802197801905e-05	-4.239316239316239269e-05	-5.841269841269841124e-05	8.302808302808303072e-05	4.942612942612942489e-05	-1.973137973137973074e-05	-1.467155067155066924e-04	5.802197802197801905e-05
2.637362637362637076e-05	-1.291330891330891187e-04	-7.833943833943833807e-05	9.865689865689866386e-05	-7.365079365079364542e-05	2.424420024420024318e-04	-3.295726495726495568e-04	7.833943833943833807e-05	-6.192918192918192056e-05	-3.770451770451770682e-05	4.102564102564101835e-06	9.201465201465201707e-05	-4.825396825396824834e-05	-7.560439560439559956e-05	5.411477411477411077e-05	6.583638583638582885e-05	-4.356532356532356247e-05	-5.606837606837606491e-05	7.873015873015873703e-05	6.896214896214895277e-05	-2.051282051282051511e-05	-1.474969474969474903e-04	5.411477411477411077e-05
2.930402930402929519e-06	-9.670329670329669617e-05	-8.888888888888887960e-05	1.201465201465201459e-04	-5.997557997557997320e-05	6.788766788766788544e-04	-7.824175824175823562e-04	1.002197802197802190e-04	-1.459340659340659216e-04	-3.848595848595848441e-05	6.837606837606836957e-06	1.052991452991452835e-04	-7.716727716727715474e-05	-8.185592185592186095e-05	1.855921855921855758e-05	6.896214896214895277e-05	-4.551892551892551661e-05	-5.645909645909645710e-05	8.927960927960926500e-05	7.013431013431012254e-05	-3.301587301587302094e-05	-1.103785103785103752e-04	1.855921855921855758e-05
-4.239316239316239269e-05	-9.474969474969475558e-05	-1.271794871794871781e-04	1.764102564102563899e-04	-1.330402930402930541e-04	6.198778998778998583e-04	-7.007570207570207625e-04	1.252258852258852104e-04	-1.685958485958485734e-04	-2.871794871794871708e-05	2.930402930402929519e-06	1.232722832722832698e-04	-1.006105006105006045e-04	-9.318681318681317329e-05	4.747252747252747075e-05	7.482295482295482874e-05	-4.434676434676434683e-05	-5.684981684981684928e-05	1.275702075702075770e-04	6.231990231990231952e-05	-3.575091575091575267e-05	-1.228815628815628708e-04	4.747252747252747075e-05
-1.758241758241758898e-06	-1.424175824175824123e-04	-5.684981684981684928e-05	1.646886446886446922e-04	-1.154578754578754532e-04	6.464468864468864455e-04	-7.300610500610500882e-04	1.619536019536019266e-04	-1.936019536019535918e-04	-7.228327228327229141e-06	-1.230769230769230805e-05	1.428083028083028112e-04	-2.006349206349206105e-04	1.347985347985347952e-05	-1.387057387057387001e-05	1.299145299145298895e-04	-4.200244200244200051e-05	-5.802197802197801905e-05	5.724053724053724146e-05	8.185592185592184739e-05	-3.770451770451770682e-05	-9.553113553113552639e-05	-1.387057387057387001e-05
8.498168498168497131e-05	-1.639072039072039214e-04	-2.989010989010989025e-05	1.377289377289377061e-04	-2.246642246642246586e-05	3.366056166056165754e-04	-4.503052503052502875e-04	1.654700854700854630e-04	-1.084249084249084210e-04	-2.871794871794871708e-05	-1.347985347985347952e-05	1.260073260073259812e-04	-1.853968253968253763e-04	9.826617826617826490e-05	-6.388278388278387471e-05	1.248351648351648385e-04	-4.239316239316239269e-05	-5.880341880341879665e-05	3.028083028083027904e-05	6.818070818070818195e-05	-2.051282051282051511e-05	-5.958485958485958101e-05	-6.388278388278387471e-05
9.592185592185591180e-05	-2.021978021978021792e-04	-8.791208791208791947e-06	1.103785103785103752e-04	-2.363858363858363902e-05	6.050305250305250231e-04	-7.116971916971916081e-04	1.244444444444444396e-04	-6.349206349206348930e-05	-2.676434676434676294e-05	-3.321123321123321703e-06	1.006105006105006045e-04	-1.303052503052502884e-04	8.068376068376067762e-05	-8.185592185592186095e-05	1.357753357753357655e-04	-4.122100122100122292e-05	-5.841269841269841124e-05	9.181929181929180742e-06	8.732600732600732441e-05	-4.102564102564102683e-06	-7.404151404151404438e-05	-8.185592185592186095e-05
5.294261294261293422e-05	-1.732844932844932796e-04	-2.285714285714285804e-05	1.052991452991452835e-04	-2.246642246642246586e-05	6.206593406593405478e-04	-7.585836385836386159e-04	1.224908424908424990e-04	-5.020757020757020249e-05	-5.997557997557997320e-05	-1.367521367521368196e-06	9.943833943833943468e-05	-1.174114774114774074e-04	6.896214896214895277e-05	-1.541391941391941371e-04	1.900854700854700825e-04	-4.434676434676434683e-05	-6.310134310134310389e-05	2.324786324786324684e-05	5.567765567765567950e-05	8.009768009768009273e-06	-5.997557997557997320e-05	-1.541391941391941371e-04
1.230769230769230635e-05	-1.416361416361416414e-04	-8.009768009768009273e-06	6.505494505494504448e-05	-4.786324786324786294e-05	8.398534798534797565e-04	-9.687912087912087028e-04	1.049084249084248981e-04	-1.260073260073260083e-04	-2.129426129426129270e-05	7.228327228327227447e-06	7.130647130647130587e-05	-1.060805860805860815e-04	8.009768009768009273e-06	-5.606837606837606491e-05	8.537240537240537027e-05	-4.239316239316239269e-05	-6.466422466422465907e-05	8.400488400488398069e-06	5.372405372405372536e-05	8.400488400488398069e-06	-8.068376068376067762e-05	-5.606837606837606491e-05
-7.755799755799755370e-05	-1.443711843711843528e-04	-2.148962148962149811e-06	1.080341880341880356e-04	-1.365567765567765363e-04	8.898656898656898476e-04	-9.934065934065934578e-04	1.236630036630036688e-04	-1.443711843711843528e-04	-1.035409035409035391e-05	1.758241758241757415e-06	6.036630036630036538e-05	-1.283516483516483479e-04	-4.864468864468864053e-05	4.590964590964590879e-05	3.887667887667886981e-05	-3.575091575091575267e-05	-6.974358974358973713e-05	2.539682539682539030e-06	8.420024420024420050e-05	1.758241758241757415e-06	-1.443711843711843528e-04	4.590964590964590879e-05
-9.201465201465201707e-05	-1.072527472527472512e-04	2.754578754578754392e-05	2.324786324786324684e-05	-1.213186813186813021e-04	1.009426129426129436e-03	-1.127814407814407664e-03	9.045177045177044833e-05	-1.674236874236874307e-04	-9.768009768009774947e-07	-1.347985347985347952e-05	6.036630036630036538e-05	-1.662515262515262609e-04	-7.286935286935286105e-05	1.310866910866910593e-04	-1.387057387057387001e-05	-2.754578754578754731e-05	-8.068376068376067762e-05	-2.715506715506715174e-05	4.864468864468864053e-05	8.400488400488398069e-06	-1.756288156288156191e-04	1.310866910866910593e-04
-5.880341880341879665e-05	-9.631257631257631076e-05	6.271062271062270493e-05	-3.692307692307692245e-05	-8.927960927960926500e-05	9.457387057387057604e-04	-1.045763125763125509e-03	5.841269841269841124e-05	-1.553113553113552798e-04	2.989010989010989025e-05	-1.152625152625152537e-05	2.481074481074480880e-05	-1.506227106227106278e-04	-1.816849816849816539e-05	1.564835164835164767e-04	-9.904761904761904927e-05	-1.894993894993894976e-05	-8.459096459096458590e-05	-6.231990231990231952e-05	2.442002442002441662e-05	2.012210012210011953e-05	-1.228815628815628708e-04	1.564835164835164767e-04
-1.934065934065934194e-05	-1.006105006105006045e-04	7.052503052503052150e-05	-7.404151404151404438e-05	-5.645909645909645710e-05	9.387057387057385792e-04	-1.025054945054945177e-03	1.816849816849816539e-05	-1.095970695970695908e-04	-1.367521367521368196e-06	4.493284493284492325e-06	-1.426129426129426219e-05	-1.451526251526251508e-04	1.660561660561660343e-05	1.463247863247863205e-04	-1.396825396825396737e-04	-1.269841269841269854e-05	-8.185592185592186095e-05	-7.013431013431013609e-05	2.949938949938949467e-05	2.051282051282051172e-05	-9.748473748473748053e-05	1.463247863247863205e-04
3.457875457875457612e-05	-9.474969474969475558e-05	2.930402930402929519e-06	-2.676434676434676294e-05	4.493284493284492325e-06	1.001221001221001220e-03	-1.111013431013430780e-03	1.894993894993894976e-05	-9.553113553113552639e-05	-1.582417582417582245e-05	6.056166056166055131e-06	-5.860805860805867933e-07	-1.256166056166056093e-04	5.489621489621488836e-05	3.887667887667886981e-05	-7.443223443223442978e-05	-2.246642246642246586e-05	-8.146520146520146199e-05	-2.539682539682540300e-06	1.738705738705738441e-05	1.582417582417582245e-05	-4.239316239316239269e-05	3.887667887667886981e-05
3.028083028083027904e-05	-8.185592185592186095e-05	-7.638583638583638393e-05	5.098901098901098008e-05	-1.387057387057387001e-05	9.410500610500609729e-04	-1.048107448107447794e-03	4.278388278388277810e-05	-1.197557997557997469e-04	-2.285714285714285804e-05	8.009768009768009273e-06	4.884004884004883662e-06	-1.127228327228327147e-04	3.496947496947496153e-05	-2.129426129426129270e-05	-3.028083028083027904e-05	-2.324786324786324684e-05	-7.677655677655676933e-05	7.677655677655676933e-05	4.884004884004883662e-06	1.973137973137973074e-05	-2.402930402930402782e-05	-2.129426129426129270e-05
1.699633699633699562e-05	-9.787545787545787949e-05	-1.084249084249084210e-04	1.338217338217338249e-04	-8.029304029304029221e-05	8.972893772893772652e-04	-9.621489621489620831e-04	8.810744810744810878e-05	-1.365567765567765363e-04	1.953601953601946625e-07	1.758241758241757415e-06	2.168498168498168149e-05	-1.166300366300366230e-04	5.860805860805853110e-07	-1.035409035409035391e-05	1.387057387057386831e-05	-2.402930402930402782e-05	-7.208791208791209023e-05	1.088156288156288064e-04	2.910866910866910588e-05	1.973137973137973074e-05	-7.755799755799755370e-05	-1.035409035409035391e-05
4.884004884004883662e-06	-1.346031746031745957e-04	-1.158485958485958386e-04	2.057142857142857156e-04	-7.247863247863247564e-05	9.039316239316238849e-04	-9.887179487179486703e-04	1.154578754578754532e-04	-9.982905982905982008e-05	-5.860805860805867933e-07	-1.347985347985347952e-05	4.903540903540903271e-05	-1.138949938949938980e-04	-4.102564102564102683e-06	-1.074481074481074439e-05	6.349206349206348930e-05	-3.223443223443222980e-05	-7.326007326007324646e-05	1.162393162393162376e-04	7.482295482295482874e-05	3.418803418803418394e-05	-1.224908424908424990e-04	-1.074481074481074439e-05
-3.653235653235653026e-05	-1.279609279609279489e-04	-2.168498168498168488e-05	8.537240537240537027e-05	-7.990231990231989325e-05	9.168253968253967795e-04	-1.027008547008546793e-03	8.693528693528693901e-05	-8.967032967032966396e-05	-5.274725274725274999e-06	-1.113553113553113658e-05	3.614163614163613808e-05	-1.502319902319902288e-04	4.317460317460317028e-05	1.152625152625152537e-05	2.442002442002441662e-05	-3.340659340659340635e-05	-7.482295482295482874e-05	2.207570207570207368e-05	6.388278388278387471e-05	4.239316239316239269e-05	-1.088156288156288064e-04	1.152625152625152537e-05
-5.333333333333333318e-05	-1.076434676434676367e-04	4.512820512820512443e-05	-1.367521367521368196e-06	-8.927960927960926500e-05	8.910378510378509902e-04	-9.910622710622709556e-04	7.091575091575092046e-05	-9.006105006105006292e-05	-6.446886446886447315e-06	-1.367521367521368196e-06	1.816849816849816539e-05	-1.154578754578754532e-04	1.191697191697191417e-05	3.536019536019536049e-05	-1.230769230769230805e-05	-3.575091575091575267e-05	-7.013431013431013609e-05	-4.473748473748473224e-05	4.590964590964590879e-05	3.614163614163613808e-05	-9.748473748473748053e-05	3.536019536019536049e-05
-3.809523809523809222e-05	-9.396825396825397121e-05	6.700854700854701218e-05	-8.420024420024420050e-05	-3.301587301587302094e-05	7.886691086691086311e-04	-9.379242979242978897e-04	2.949938949938949467e-05	-9.865689865689866386e-05	-3.770451770451770682e-05	2.930402930402929519e-06	2.285714285714285804e-05	-1.506227106227106278e-04	4.630036630036629420e-05	9.181929181929180742e-06	-1.621489621489621464e-05	-4.278388278388277810e-05	-6.622710622710622781e-05	-6.661782661782661322e-05	3.457875457875457612e-05	2.910866910866910588e-05	-7.208791208791209023e-05	9.181929181929180742e-06
-2.754578754578754731e-05	-6.818070818070818195e-05	5.020757020757020249e-05	-1.154578754578754532e-04	-3.770451770451770682e-05	7.472527472527472087e-04	-9.031501831501830869e-04	2.989010989010989025e-05	-1.670329670329670317e-04	-2.715506715506715174e-05	-1.953601953601960389e-07	4.083028083028082396e-05	-1.779731379731379587e-04	5.645909645909645710e-05	-4.747252747252747075e-05	1.543345543345543027e-05	-4.043956043956043855e-05	-6.778998778998778299e-05	-4.981684981684981708e-05	-9.181929181929182436e-06	2.598290598290598196e-05	-4.317460317460317706e-05	-4.747252747252747075e-05
-6.271062271062270493e-05	-2.051282051282051511e-05	3.321123321123320433e-06	-7.873015873015873703e-05	-1.041269841269841273e-04	7.816361416361415583e-04	-8.843956043956043706e-04	4.512820512820512443e-05	-1.857875457875457752e-04	-2.481074481074480880e-05	-8.400488400488399763e-06	5.724053724053724146e-05	-1.408547008547008706e-04	-5.567765567765567950e-05	-1.426129426129426219e-05	4.903540903540903271e-05	-4.122100122100122292e-05	-6.778998778998778299e-05	-2.930402930402930790e-06	-3.457875457875457612e-05	1.777777777777777660e-05	-9.553113553113552639e-05	-1.426129426129426219e-05
-5.020757020757020249e-05	-3.301587301587302094e-05	-3.145299145299145221e-05	-1.777777777777777660e-05	-1.029548229548229576e-04	8.105494505494504308e-04	-8.797069597069595830e-04	3.731379731379731463e-05	-1.439804639804639810e-04	-4.825396825396824834e-05	-7.619047619047618784e-06	5.645909645909645710e-05	-1.642979242979242932e-04	-3.223443223443222980e-05	1.934065934065933856e-05	3.301587301587300739e-05	-4.630036630036629420e-05	-6.231990231990231952e-05	3.184371184371184439e-05	4.884004884004883662e-06	2.754578754578754392e-05	-1.256166056166056093e-04	1.934065934065933856e-05
-6.427350427350427367e-05	-3.965811965811965418e-05	-4.551892551892551661e-05	3.301587301587300739e-05	-6.427350427350427367e-05	7.441269841269840171e-04	-8.472771672771671741e-04	4.825396825396824834e-05	-7.677655677655676933e-05	-6.974358974358973713e-05	-9.768009768009774947e-07	5.098901098901098008e-05	-1.588278388278388162e-04	3.848595848595848441e-05	-1.660561660561660682e-05	4.043956043956043855e-05	-4.903540903540903949e-05	-5.567765567765567950e-05	4.590964590964590879e-05	3.379731379731379853e-05	3.418803418803418394e-05	-9.943833943833943468e-05	-1.660561660561660682e-05
-1.002197802197802190e-04	-3.457875457875457612e-05	-7.833943833943833807e-05	8.029304029304029221e-05	-7.638583638583638393e-05	6.792673992673991992e-04	-7.886691086691086311e-04	5.177045177045177122e-05	-6.192918192918192056e-05	-5.958485958485958101e-05	2.539682539682539030e-06	4.356532356532356247e-05	-1.103785103785103752e-04	-1.953601953601960389e-07	1.953601953601946625e-07	3.457875457875457612e-05	-4.473748473748473224e-05	-5.098901098901099363e-05	7.873015873015873703e-05	2.129426129426129270e-05	5.216117216117215663e-05	-9.553113553113552639e-05	1.953601953601946625e-07
-8.888888888888887960e-05	-4.317460317460317706e-05	-9.904761904761904927e-05	1.181929181929181782e-04	-6.427350427350427367e-05	6.433211233211232538e-04	-7.656166056166055804e-04	7.169719169719169127e-05	-5.919413919413919561e-05	-4.434676434676434683e-05	1.953601953601946625e-07	4.630036630036629420e-05	-9.514041514041514098e-05	4.239316239316239269e-05	-4.512820512820513120e-05	4.004884004884004637e-05	-3.692307692307692245e-05	-4.708180708180708534e-05	9.943833943833943468e-05	2.598290598290598196e-05	7.169719169719169127e-05	-6.544566544566544344e-05	-4.512820512820513120e-05
-3.184371184371184439e-05	-5.333333333333333318e-05	-3.496947496947496831e-05	6.896214896214895277e-05	5.860805860805853110e-07	5.854945054945054003e-04	-7.441269841269840171e-04	1.049084249084248981e-04	-5.802197802197801905e-05	-2.520146520146520098e-05	-1.191697191697191756e-05	7.208791208791209023e-05	-8.498168498168497131e-05	4.747252747252747075e-05	-8.576312576312575568e-05	1.006105006105006045e-04	-3.496947496947496831e-05	-4.786324786324786294e-05	3.536019536019536049e-05	-3.711843711843712193e-06	1.060805860805860679e-04	-8.576312576312575568e-05	-8.576312576312575568e-05
-4.493284493284494019e-06	-4.004884004884004637e-05	-2.090354090354090390e-05	3.809523809523809222e-05	-3.770451770451770682e-05	7.492063492063491493e-04	-8.343833943833943879e-04	9.435897435897435662e-05	-8.732600732600732441e-05	1.582417582417582245e-05	-1.660561660561660682e-05	6.700854700854701218e-05	-3.692307692307692245e-05	-2.129426129426129270e-05	2.930402930402929519e-06	3.418803418803418394e-05	-2.598290598290598196e-05	-5.255189255189254881e-05	2.129426129426129270e-05	-2.559218559218559317e-05	1.185836385836385771e-04	-1.095970695970695908e-04	2.930402930402929519e-06
4.122100122100122292e-05	-5.137973137973137904e-05	-2.285714285714285804e-05	5.724053724053724146e-05	-1.777777777777777660e-05	6.984126984126983687e-04	-7.562393162393162222e-04	9.943833943833943468e-05	-8.654456654456654005e-05	3.496947496947496153e-05	-1.152625152625152537e-05	3.887667887667886981e-05	-5.372405372405372536e-05	9.572649572649571232e-06	5.606837606837606491e-05	-3.536019536019536049e-05	-2.481074481074480880e-05	-5.098901098901099363e-05	2.324786324786324684e-05	-1.543345543345543366e-05	1.271794871794871781e-04	-1.193650793650793615e-04	5.606837606837606491e-05
2.324786324786324684e-05	-6.544566544566544344e-05	2.676434676434676294e-05	-6.837606837606837804e-06	-3.887667887667887659e-05	6.741880341880341753e-04	-7.089621489621488696e-04	5.098901098901098008e-05	-5.802197802197801905e-05	8.400488400488398069e-06	3.711843711843710922e-06	2.051282051282051172e-05	-8.068376068376067762e-05	3.926739926739926877e-05	1.017826617826617742e-04	-8.420024420024420050e-05	-2.363858363858363902e-05	-4.317460317460317706e-05	-2.637362637362637415e-05	2.481074481074480880e-05	1.162393162393162376e-04	-1.283516483516483479e-04	1.017826617826617742e-04
1.191697191697191417e-05	-5.567765567765567950e-05	-4.551892551892551661e-05	3.145299145299145221e-05	-3.770451770451770682e-05	6.456654456654456475e-04	-6.952869352869352855e-04	2.832722832722832490e-05	-6.271062271062270493e-05	1.738705738705738441e-05	1.230769230769230635e-05	9.963369963369963416e-06	-3.184371184371184439e-05	2.520146520146520098e-05	8.888888888888887960e-05	-1.041269841269841273e-04	-2.598290598290598196e-05	-4.278388278388277810e-05	4.590964590964590879e-05	1.738705738705738441e-05	1.166300366300366230e-04	-1.037362637362637284e-04	8.888888888888887960e-05
-2.148962148962149811e-06	-1.582417582417582245e-05	-1.260073260073260083e-04	9.865689865689866386e-05	-9.768009768009774947e-07	4.393650793650793335e-04	-5.343101343101342750e-04	4.825396825396824834e-05	-2.246642246642246586e-05	8.400488400488398069e-06	1.621489621489621464e-05	1.308913308913308903e-05	2.051282051282051172e-05	4.473748473748473224e-05	1.191697191697191417e-05	-6.153846153846153516e-05	-2.285714285714285804e-05	-4.122100122100122292e-05	1.263980463980464073e-04	-6.837606837606837804e-06	1.103785103785103752e-04	-6.075702075702075079e-05	1.191697191697191417e-05
-2.676434676434676294e-05	2.832722832722832490e-05	-1.256166056166056093e-04	9.279609279609278788e-05	2.285714285714285804e-05	4.768742368742368747e-04	-6.015140415140414866e-04	6.818070818070818195e-05	-1.973137973137973074e-05	-2.793650793650793610e-05	1.035409035409035221e-05	3.692307692307691567e-05	-4.786324786324786294e-05	1.154578754578754532e-04	-8.380952380952380154e-05	1.699633699633699562e-05	-1.699633699633699562e-05	-4.161172161172160832e-05	1.260073260073259812e-04	-2.520146520146520098e-05	1.131135531135531001e-04	-3.145299145299145221e-05	-8.380952380952380154e-05
-2.637362637362637415e-05	3.067155067155066784e-05	-1.291330891330891187e-04	1.111599511599511595e-04	2.871794871794871708e-05	4.956288156288155911e-04	-6.194871794871794051e-04	7.951159951159950784e-05	-2.676434676434676294e-05	1.953601953601946625e-07	2.539682539682539030e-06	5.294261294261293422e-05	-4.161172161172160832e-05	8.459096459096458590e-05	-9.045177045177044833e-05	7.794871794871793911e-05	-1.816849816849816539e-05	-4.590964590964590879e-05	1.295238095238095176e-04	-1.347985347985347952e-05	1.056898656898656825e-04	-6.974358974358973713e-05	-9.045177045177044833e-05
-6.837606837606837804e-06	5.860805860805853110e-07	-1.263980463980464073e-04	1.221001221001221000e-04	2.637362637362637076e-05	5.007081807081806149e-04	-6.222222222222221436e-04	8.185592185592184739e-05	-2.754578754578754731e-05	2.930402930402929519e-06	2.539682539682539030e-06	5.255189255189254881e-05	-2.637362637362637415e-05	2.363858363858363564e-05	-4.161172161172160832e-05	7.638583638583638393e-05	-1.738705738705738780e-05	-5.411477411477411077e-05	1.267887667887667791e-04	-1.367521367521368196e-06	9.904761904761904927e-05	-1.045177045177045127e-04	-4.161172161172160832e-05
-1.426129426129426219e-05	-5.919413919413919561e-05	4.981684981684981708e-05	-1.152625152625152537e-05	-1.504273504273504148e-05	3.182417582417582580e-04	-3.971672771672771674e-04	5.880341880341879665e-05	-6.388278388278387471e-05	3.321123321123320433e-06	7.228327228327227447e-06	4.512820512820512443e-05	-4.122100122100122292e-05	-4.473748473748473224e-05	1.738705738705738441e-05	6.153846153846153516e-05	-1.777777777777777660e-05	-5.372405372405372536e-05	-4.942612942612942489e-05	5.216117216117215663e-05	9.631257631257631076e-05	-1.537484737484737381e-04	1.738705738705738441e-05
-1.660561660561660682e-05	-9.826617826617826490e-05	9.045177045177044833e-05	-4.942612942612942489e-05	-6.388278388278387471e-05	4.858608058608058339e-04	-5.280586080586081085e-04	2.949938949938949467e-05	-9.787545787545787949e-05	2.520146520146520098e-05	4.884004884004883662e-06	4.083028083028082396e-05	-1.035409035409035391e-05	-1.017826617826617742e-04	2.949938949938949467e-05	5.606837606837606491e-05	-1.660561660561660682e-05	-5.528693528693528732e-05	-9.006105006105006292e-05	7.560439560439559956e-05	8.732600732600732441e-05	-1.635164835164834953e-04	2.949938949938949467e-05
-1.367521367521368196e-06	-1.045177045177045127e-04	4.747252747252747075e-05	-1.816849816849816539e-05	-8.302808302808303072e-05	4.631990231990231821e-04	-4.913308913308913652e-04	3.301587301587300739e-05	-6.818070818070818195e-05	2.598290598290598196e-05	1.953601953601946625e-07	4.630036630036629420e-05	5.860805860805853110e-07	-4.512820512820513120e-05	-2.539682539682540300e-06	5.059829059829059467e-05	-1.465201465201465268e-05	-5.919413919413919561e-05	-4.708180708180708534e-05	5.216117216117215663e-05	8.537240537240537027e-05	-1.150671550671550678e-04	-2.539682539682540300e-06
-6.446886446886447315e-06	-6.310134310134310389e-05	5.274725274725273304e-06	2.442002442002441662e-05	-6.466422466422465907e-05	4.839072039072038933e-04	-5.151648351648351054e-04	5.450549450549450295e-05	-3.301587301587302094e-05	1.230769230769230635e-05	-4.102564102564102683e-06	3.887667887667886981e-05	-6.935286935286933817e-05	7.169719169719169127e-05	-5.958485958485958101e-05	7.169719169719169127e-05	-1.113553113553113658e-05	-5.645909645909645710e-05	-4.884004884004884509e-06	2.051282051282051172e-05	8.967032967032966396e-05	-8.302808302808303072e-05	-5.958485958485958101e-05
-7.619047619047618784e-06	-5.333333333333333318e-05	-6.271062271062270493e-05	9.709401709401708157e-05	-3.770451770451770682e-05	5.237606837606836657e-04	-5.636141636141636007e-04	4.825396825396824834e-05	-1.269841269841269854e-05	9.181929181929180742e-06	-8.400488400488399763e-06	4.590964590964590879e-05	-6.153846153846153516e-05	7.208791208791209023e-05	-7.599511599511598497e-05	9.943833943833943468e-05	-1.308913308913309072e-05	-5.645909645909645710e-05	6.310134310134309034e-05	2.871794871794871708e-05	9.045177045177044833e-05	-7.990231990231989325e-05	-7.599511599511598497e-05
-1.269841269841269854e-05	-5.059829059829059467e-05	-5.020757020757020249e-05	8.341880341880341613e-05	3.711843711843710922e-06	5.620512820512821132e-04	-6.378510378510377768e-04	3.887667887667886981e-05	1.973137973137973074e-05	-9.768009768009774947e-07	-3.711843711843712193e-06	3.731379731379731463e-05	-2.481074481074480880e-05	5.059829059829059467e-05	3.321123321123320433e-06	2.442002442002441662e-05	-1.738705738705738780e-05	-6.349206349206348930e-05	5.059829059829059467e-05	5.020757020757020249e-05	7.873015873015873703e-05	-8.146520146520146199e-05	3.321123321123320433e-06
1.855921855921855758e-05	-4.161172161172160832e-05	-1.308913308913309072e-05	3.028083028083027904e-05	3.731379731379731463e-05	4.159218559218558838e-04	-4.960195360195360443e-04	3.418803418803418394e-05	-6.837606837606837804e-06	-5.274725274725274999e-06	3.321123321123320433e-06	2.676434676434676294e-05	-3.418803418803418394e-05	1.582417582417582245e-05	7.013431013431012254e-05	-3.262515262515262198e-05	-2.168498168498168488e-05	-6.466422466422465907e-05	1.347985347985347952e-05	7.619047619047617936e-06	9.982905982905982008e-05	-9.826617826617826490e-05	7.013431013431012254e-05
-1.152625152625152537e-05	-1.191697191697191756e-05	2.168498168498168149e-05	-7.619047619047618784e-06	5.255189255189254881e-05	3.198046398046397996e-04	-4.124053724053724015e-04	2.832722832722832490e-05	-7.169719169719169127e-05	-1.191697191697191756e-05	6.446886446886445620e-06	2.910866910866910588e-05	8.400488400488398069e-06	-1.006105006105006045e-04	1.103785103785103752e-04	-6.622710622710622781e-05	-2.246642246642246586e-05	-6.192918192918192056e-05	-2.129426129426129270e-05	-5.665445665445665488e-06	1.056898656898656825e-04	-1.060805860805860815e-04	1.103785103785103752e-04
-4.903540903540903949e-05	2.129426129426129270e-05	9.181929181929180742e-06	-1.777777777777777660e-05	2.637362637362637076e-05	3.272283272283271630e-04	-4.299877899877899753e-04	3.809523809523809222e-05	-1.338217338217338249e-04	3.321123321123320433e-06	1.758241758241757415e-06	2.793650793650793610e-05	-1.002197802197802190e-04	7.619047619047617936e-06	1.029548229548229576e-04	-1.103785103785103752e-04	-1.816849816849816539e-05	-6.349206349206348930e-05	-8.791208791208791947e-06	-5.294261294261294099e-05	1.131135531135531001e-04	-5.333333333333333318e-05	1.029548229548229576e-04
-8.380952380952380154e-05	3.028083028083027904e-05	9.572649572649571232e-06	-2.442002442002442000e-05	-6.036630036630036538e-05	3.823199023199023321e-04	-4.151404151404151401e-04	2.285714285714285804e-05	-1.041269841269841273e-04	5.860805860805853110e-07	2.148962148962148540e-06	8.400488400488398069e-06	-1.619536019536019266e-04	1.392918192918192748e-04	5.528693528693528732e-05	-1.244444444444444396e-04	-4.884004884004884509e-06	-5.997557997557997320e-05	-9.181929181929182436e-06	-6.271062271062270493e-05	1.310866910866910593e-04	-8.009768009768009273e-06	5.528693528693528732e-05
-7.286935286935286105e-05	3.145299145299145221e-05	1.035409035409035221e-05	-4.473748473748473224e-05	-5.763125763125762687e-05	4.323321123321123148e-04	-4.393650793650793335e-04	-1.113553113553113658e-05	-8.498168498168497131e-05	1.191697191697191417e-05	3.321123321123320433e-06	7.228327228327227447e-06	-1.283516483516483479e-04	5.763125763125762687e-05	7.052503052503052150e-05	-6.114774114774114975e-05	-8.009768009768009273e-06	-5.802197802197801905e-05	-9.963369963369963416e-06	-4.083028083028083073e-05	1.076434676434676367e-04	-7.208791208791209023e-05	7.052503052503052150e-05
-6.271062271062270493e-05	1.758241758241757415e-06	2.090354090354090390e-05	-2.910866910866910588e-05	-2.754578754578754731e-05	4.237362637362637003e-04	-4.452258852258852095e-04	-2.090354090354090390e-05	-2.715506715506715174e-05	5.274725274725273304e-06	2.930402930402929519e-06	9.181929181929180742e-06	-7.013431013431013609e-05	1.973137973137973074e-05	5.645909645909645710e-05	-1.308913308913309072e-05	-1.152625152625152537e-05	-5.880341880341879665e-05	-2.051282051282051511e-05	5.665445665445664641e-06	9.709401709401708157e-05	-1.092063492063491918e-04	5.645909645909645710e-05
-4.903540903540903949e-05	-2.559218559218559317e-05	1.660561660561660343e-05	6.837606837606836957e-06	-1.738705738705738780e-05	4.338949938949938565e-04	-4.592918192918193010e-04	-9.572649572649572926e-06	2.910866910866910588e-05	-1.308913308913309072e-05	6.837606837606836957e-06	6.056166056166055131e-06	-4.512820512820513120e-05	4.200244200244200051e-05	5.860805860805853110e-07	3.223443223443222980e-05	-1.621489621489621464e-05	-6.388278388278387471e-05	-1.621489621489621464e-05	3.614163614163613808e-05	9.474969474969475558e-05	-1.142857142857142834e-04	5.860805860805853110e-07
-2.090354090354090390e-05	-2.989010989010989025e-05	1.152625152625152537e-05	1.308913308913308903e-05	-2.539682539682540300e-06	1.658608058608058620e-04	-1.975091575091575001e-04	7.619047619047617936e-06	4.317460317460317028e-05	-3.340659340659340635e-05	1.230769230769230635e-05	9.572649572649571232e-06	1.152625152625152537e-05	-3.496947496947496831e-05	-3.653235653235653026e-05	9.318681318681317329e-05	-2.246642246642246586e-05	-6.857142857142856736e-05	-1.113553113553113658e-05	2.715506715506715174e-05	8.380952380952380154e-05	-1.357753357753357655e-04	-3.653235653235653026e-05
-1.699633699633699562e-05	-3.926739926739926877e-05	1.543345543345543027e-05	1.543345543345543027e-05	-8.009768009768009273e-06	2.545543345543345285e-04	-3.037851037851037675e-04	3.028083028083027904e-05	-1.699633699633699562e-05	-1.816849816849816539e-05	1.152625152625152537e-05	6.446886446886445620e-06	2.442002442002441662e-05	-5.645909645909645710e-05	-6.544566544566544344e-05	8.029304029304029221e-05	-2.793650793650793610e-05	-7.286935286935286105e-05	-1.504273504273504148e-05	1.738705738705738441e-05	8.615384615384614109e-05	-1.060805860805860815e-04	-6.544566544566544344e-05
-3.301587301587302094e-05	-4.942612942612942489e-05	1.308913308913308903e-05	2.090354090354090390e-05	-1.738705738705738780e-05	2.330647130647130465e-04	-3.100366300366299882e-04	4.395604395604395465e-05	-5.528693528693528732e-05	-3.184371184371184439e-05	1.230769230769230635e-05	-1.347985347985347952e-05	-5.489621489621489514e-05	2.520146520146520098e-05	-7.326007326007324646e-05	1.347985347985347952e-05	-2.715506715506715174e-05	-7.404151404151404438e-05	-1.269841269841269854e-05	1.035409035409035221e-05	9.357753357753357225e-05	-4.942612942612942489e-05	-7.326007326007324646e-05
-5.606837606837606491e-05	-3.965811965811965418e-05	4.122100122100122292e-05	-5.684981684981684928e-05	-7.873015873015873703e-05	3.385592185592185160e-04	-3.760683760683760572e-04	3.321123321123320433e-06	-8.146520146520146199e-05	-2.207570207570207368e-05	1.191697191697191417e-05	-3.262515262515262198e-05	-6.310134310134310389e-05	1.367521367521366926e-06	-1.230769230769230805e-05	-5.020757020757020249e-05	-2.598290598290598196e-05	-7.560439560439559956e-05	-4.083028083028083073e-05	-9.768009768009774947e-07	9.631257631257631076e-05	-5.528693528693528732e-05	-1.230769230769230805e-05
-6.349206349206348930e-05	-4.239316239316239269e-05	2.949938949938949467e-05	-5.372405372405372536e-05	-9.396825396825397121e-05	3.194139194139194006e-04	-3.432478632478631951e-04	-1.308913308913309072e-05	-1.306959706959706874e-04	-1.152625152625152537e-05	8.791208791208790252e-06	-4.004884004884004637e-05	-1.084249084249084210e-04	-4.102564102564102683e-06	3.301587301587300739e-05	-9.396825396825397121e-05	-2.363858363858363902e-05	-6.974358974358973713e-05	-2.910866910866910588e-05	9.572649572649571232e-06	8.967032967032966396e-05	-6.114774114774114975e-05	3.301587301587300739e-05
-1.138949938949938980e-04	-2.930402930402930790e-06	-1.269841269841269854e-05	-2.324786324786324684e-05	-7.130647130647130587e-05	3.725518925518925208e-04	-4.409279609279609293e-04	-1.426129426129426219e-05	-1.037362637362637284e-04	-8.400488400488399763e-06	1.113553113553113488e-05	-5.489621489621489514e-05	-1.482783882783882882e-04	5.880341880341879665e-05	7.326007326007324646e-05	-1.416361416361416414e-04	-1.387057387057387001e-05	-6.466422466422465907e-05	1.308913308913308903e-05	1.367521367521366926e-06	9.631257631257631076e-05	-7.404151404151404438e-05	7.326007326007324646e-05
-7.833943833943833807e-05	1.973137973137973074e-05	-4.630036630036629420e-05	-1.347985347985347952e-05	-4.786324786324786294e-05	2.975335775335775468e-04	-3.405128205128204566e-04	-2.715506715506715174e-05	-1.582417582417582245e-05	-7.619047619047618784e-06	1.543345543345543027e-05	-6.818070818070818195e-05	-7.912087912087912244e-05	7.677655677655676933e-05	8.263736263736263176e-05	-1.568742368742368756e-04	-1.699633699633699562e-05	-6.427350427350427367e-05	4.669108669108668638e-05	-1.074481074481074439e-05	9.514041514041514098e-05	-7.286935286935286105e-05	8.263736263736263176e-05
-4.981684981684981708e-05	4.395604395604395465e-05	-9.631257631257631076e-05	2.754578754578754392e-05	-2.168498168498168488e-05	3.006593406593406842e-04	-3.428571428571427961e-04	-1.074481074481074439e-05	2.539682539682539030e-06	-1.953601953601960389e-07	9.572649572649571232e-06	-5.841269841269841124e-05	-1.582417582417582245e-05	2.207570207570207368e-05	6.036630036630036538e-05	-1.131135531135531001e-04	-2.442002442002442000e-05	-6.505494505494504448e-05	9.670329670329669617e-05	-2.715506715506715174e-05	8.185592185592184739e-05	-8.341880341880341613e-05	6.036630036630036538e-05
-5.274725274725274999e-06	9.084249084249084729e-05	-1.228815628815628708e-04	1.660561660561660343e-05	4.434676434676434683e-05	2.830769230769230563e-04	-3.580952380952380303e-04	7.228327228327227447e-06	6.446886446886445620e-06	-9.181929181929182436e-06	2.930402930402929519e-06	-5.880341880341879665e-05	-5.665445665445665488e-06	1.367521367521366926e-06	2.520146520146520098e-05	-7.912087912087912244e-05	-3.496947496947496831e-05	-6.739926739926739758e-05	1.232722832722832698e-04	-7.951159951159950784e-05	8.341880341880341613e-05	-8.341880341880341613e-05	2.520146520146520098e-05
1.074481074481074270e-05	2.285714285714285804e-05	-6.271062271062270493e-05	-1.894993894993894976e-05	3.262515262515262198e-05	3.584859584859584293e-04	-4.389743589743589345e-04	-1.367521367521368196e-06	-3.711843711843712193e-06	-2.949938949938950145e-05	-8.009768009768009273e-06	-5.489621489621489514e-05	-3.301587301587302094e-05	-2.324786324786324684e-05	-6.056166056166056825e-06	-3.262515262515262198e-05	-4.395604395604395465e-05	-7.208791208791209023e-05	6.310134310134309034e-05	-4.512820512820513120e-05	8.459096459096458590e-05	-9.904761904761904927e-05	-6.056166056166056825e-06
-2.520146520146520098e-05	-5.059829059829059467e-05	1.347985347985347952e-05	-3.887667887667887659e-05	-5.411477411477411077e-05	2.307203907203907070e-04	-2.928449328449328135e-04	1.269841269841269684e-05	-1.013919413919413888e-04	-4.884004884004884509e-06	-2.090354090354090390e-05	-4.043956043956043855e-05	-8.498168498168497131e-05	-1.504273504273504148e-05	-3.614163614163613808e-05	-3.106227106227106002e-05	-4.278388278388277810e-05	-7.286935286935286105e-05	-1.308913308913309072e-05	-2.129426129426129270e-05	1.006105006105006045e-04	-5.841269841269841124e-05	-3.614163614163613808e-05
-5.216117216117215663e-05	-9.435897435897435662e-05	9.123321123321123270e-05	-8.771672771672770982e-05	-9.865689865689866386e-05	2.225152625152625185e-04	-2.541636141636141838e-04	-1.347985347985347952e-05	-1.303052503052502884e-04	-9.768009768009774947e-07	-1.035409035409035391e-05	-5.333333333333333318e-05	-1.283516483516483479e-04	6.056166056166055131e-06	2.930402930402929519e-06	-7.677655677655676933e-05	-3.301587301587302094e-05	-6.036630036630036538e-05	-9.084249084249084729e-05	2.598290598290598196e-05	1.119413919413919303e-04	-6.466422466422465907e-05	2.930402930402929519e-06
-9.865689865689866386e-05	-1.181929181929181917e-04	1.209279609279609167e-04	-7.716727716727715474e-05	-1.060805860805860815e-04	1.654700854700854630e-04	-2.170451770451770415e-04	-1.621489621489621464e-05	-1.142857142857142834e-04	8.400488400488398069e-06	-1.367521367521368196e-06	-5.020757020757020249e-05	-1.232722832722832698e-04	1.777777777777777660e-05	5.489621489621488836e-05	-1.080341880341880356e-04	-3.457875457875457612e-05	-5.137973137973137904e-05	-1.205372405372405313e-04	5.411477411477411077e-05	1.189743589743589761e-04	-8.146520146520146199e-05	5.489621489621488836e-05
-1.174114774114774074e-04	-1.037362637362637284e-04	9.553113553113552639e-05	-3.653235653235653026e-05	-1.142857142857142834e-04	6.192918192918192056e-05	-9.982905982905982008e-05	-9.963369963369963416e-06	-5.763125763125762687e-05	-6.446886446886447315e-06	4.493284493284492325e-06	-3.496947496947496831e-05	-5.802197802197801905e-05	2.559218559218558978e-05	6.837606837606836957e-06	-6.974358974358973713e-05	-3.887667887667887659e-05	-4.043956043956043855e-05	-9.514041514041514098e-05	6.231990231990231952e-05	1.092063492063491918e-04	-5.724053724053724146e-05	6.837606837606836957e-06
-6.778998778998778299e-05	-4.278388278388277810e-05	3.711843711843710922e-06	1.426129426129426050e-05	-2.402930402930402782e-05	7.755799755799755370e-05	-1.248351648351648385e-04	-2.207570207570207368e-05	-2.402930402930402782e-05	-6.056166056166056825e-06	7.228327228327227447e-06	-2.520146520146520098e-05	-3.711843711843712193e-06	-1.543345543345543366e-05	-2.051282051282051511e-05	-8.009768009768009273e-06	-4.434676434676434683e-05	-3.692307692307692245e-05	-3.321123321123321703e-06	2.793650793650793610e-05	1.002197802197802190e-04	-7.326007326007324646e-05	-2.051282051282051511e-05
-4.434676434676434683e-05	1.269841269841269684e-05	-6.544566544566544344e-05	6.622710622710622781e-05	5.860805860805853110e-07	4.981684981684981708e-05	-8.927960927960926500e-05	6.837606837606836957e-06	-9.572649572649572926e-06	-2.949938949938950145e-05	5.860805860805853110e-07	-3.711843711843712193e-06	-2.832722832722832829e-05	-1.738705738705738780e-05	-4.395604395604395465e-05	4.708180708180707857e-05	-4.942612942612942489e-05	-3.926739926739926877e-05	6.583638583638582885e-05	-4.884004884004884509e-06	8.420024420024420050e-05	-8.420024420024420050e-05	-4.395604395604395465e-05
-3.340659340659340635e-05	1.934065934065933856e-05	-1.308913308913309072e-05	-1.191697191697191756e-05	1.699633699633699562e-05	1.621489621489621464e-05	-5.684981684981684928e-05	-1.660561660561660682e-05	-1.934065934065934194e-05	-2.559218559218559317e-05	-3.321123321123321703e-06	-3.321123321123321703e-06	-3.575091575091575267e-05	-8.791208791208791947e-06	-6.114774114774114975e-05	5.255189255189254881e-05	-5.059829059829059467e-05	-3.926739926739926877e-05	1.347985347985347952e-05	-2.090354090354090390e-05	8.576312576312575568e-05	-6.427350427350427367e-05	-6.114774114774114975e-05
-6.837606837606837804e-06	1.621489621489621464e-05	1.367521367521366926e-06	-1.855921855921856096e-05	7.619047619047617936e-06	-1.572649572649572746e-04	1.451526251526251508e-04	-2.930402930402930790e-06	-7.013431013431013609e-05	8.791208791208790252e-06	-6.837606837606837804e-06	5.860805860805853110e-07	-6.857142857142856736e-05	-1.758241758241758898e-06	-1.074481074481074439e-05	1.426129426129426050e-05	-5.137973137973137904e-05	-3.418803418803418394e-05	-9.768009768009774947e-07	-4.278388278388277810e-05	9.943833943833943468e-05	-6.427350427350427367e-05	-1.074481074481074439e-05
-3.965811965811965418e-05	5.606837606837606491e-05	4.102564102564101835e-06	-4.708180708180708534e-05	-1.367521367521368196e-06	1.189743589743589761e-04	-1.377289377289377061e-04	-7.228327228327229141e-06	-6.857142857142856736e-05	4.884004884004883662e-06	-5.860805860805867933e-07	-6.446886446886447315e-06	-5.333333333333333318e-05	-1.152625152625152537e-05	2.442002442002441662e-05	-2.989010989010989025e-05	-4.981684981684981708e-05	-2.715506715506715174e-05	-3.711843711843712193e-06	-6.739926739926739758e-05	1.092063492063491918e-04	-6.778998778998778299e-05	2.442002442002441662e-05
-1.045177045177045127e-04	4.200244200244200051e-05	-1.543345543345543366e-05	-6.446886446886447315e-06	-6.661782661782661322e-05	3.418803418803418394e-05	-6.153846153846153516e-05	8.791208791208790252e-06	-6.778998778998778299e-05	1.953601953601946625e-07	-8.400488400488399763e-06	4.884004884004883662e-06	-7.560439560439559956e-05	-4.102564102564102683e-06	1.816849816849816539e-05	-9.572649572649572926e-06	-4.903540903540903949e-05	-2.442002442002442000e-05	1.582417582417582245e-05	-7.990231990231989325e-05	1.353846153846153936e-04	-8.654456654456654005e-05	1.816849816849816539e-05
-1.392918192918192748e-04	-1.738705738705738780e-05	-2.363858363858363902e-05	4.825396825396824834e-05	-1.705494505494505411e-04	1.482783882783882882e-04	-1.400732600732600727e-04	2.871794871794871708e-05	-7.560439560439559956e-05	-1.367521367521368196e-06	-1.191697191697191756e-05	1.074481074481074270e-05	-7.833943833943833807e-05	-7.619047619047618784e-06	-5.274725274725274999e-06	1.347985347985347952e-05	-3.770451770451770682e-05	-2.324786324786324684e-05	2.402930402930402782e-05	-7.599511599511598497e-05	1.650793650793650911e-04	-8.654456654456654005e-05	-5.274725274725274999e-06
-1.369474969474969352e-04	-2.715506715506715174e-05	1.269841269841269684e-05	6.446886446886445620e-06	-1.564835164835164767e-04	-9.162393162393161811e-05	9.982905982905982008e-05	3.711843711843710922e-06	-7.326007326007324646e-05	-9.181929181929182436e-06	-7.228327228327229141e-06	1.953601953601946625e-07	-7.951159951159950784e-05	-1.894993894993894976e-05	9.963369963369963416e-06	-2.539682539682540300e-06	-2.285714285714285804e-05	-2.520146520146520098e-05	-1.230769230769230805e-05	-4.942612942612942489e-05	1.635164835164834953e-04	-9.982905982905982008e-05	9.963369963369963416e-06
-1.381196581196581050e-04	-4.512820512820513120e-05	6.544566544566544344e-05	-2.442002442002442000e-05	-1.357753357753357655e-04	6.446886446886445620e-06	-1.074481074481074439e-05	-3.711843711843712193e-06	-4.434676434676434683e-05	-2.129426129426129270e-05	-4.884004884004884509e-06	-6.056166056166056825e-06	-7.912087912087912244e-05	-3.321123321123321703e-06	1.738705738705738441e-05	-1.308913308913309072e-05	-1.152625152625152537e-05	-2.520146520146520098e-05	-6.505494505494504448e-05	-1.738705738705738780e-05	1.541391941391941371e-04	-9.865689865689866386e-05	1.738705738705738441e-05
-3.653235653235653026e-05	-7.912087912087912244e-05	6.896214896214895277e-05	6.056166056166055131e-06	-1.621489621489621464e-05	-2.229059829059828904e-04	1.978998778998778991e-04	-1.953601953601960389e-07	-7.208791208791209023e-05	-1.269841269841269854e-05	-9.963369963369963416e-06	-5.860805860805867933e-07	-9.240537240537240247e-05	1.191697191697191417e-05	-4.493284493284494019e-06	-1.191697191697191756e-05	-6.837606837606837804e-06	-2.910866910866910588e-05	-6.857142857142856736e-05	-4.102564102564102683e-06	1.584371184371184444e-04	-6.271062271062270493e-05	-4.493284493284494019e-06
6.837606837606836957e-06	-3.379731379731379853e-05	6.466422466422465907e-05	9.963369963369963416e-06	1.197557997557997469e-04	-1.396825396825396737e-04	5.606837606837606491e-05	1.074481074481074270e-05	-2.754578754578754731e-05	-1.894993894993894976e-05	-1.465201465201465268e-05	1.758241758241757415e-06	-5.020757020757020249e-05	-2.168498168498168488e-05	1.035409035409035221e-05	1.758241758241757415e-06	-6.446886446886447315e-06	-3.184371184371184439e-05	-6.427350427350427367e-05	-1.230769230769230805e-05	1.451526251526251508e-04	-8.263736263736263176e-05	1.035409035409035221e-05
-8.400488400488399763e-06	-5.665445665445665488e-06	-1.543345543345543366e-05	7.990231990231989325e-05	1.123321123321123293e-04	-2.608058608058608035e-04	1.748473748473748483e-04	2.168498168498168149e-05	-1.973137973137973074e-05	-3.731379731379731463e-05	-2.246642246642246586e-05	7.228327228327227447e-06	-3.848595848595848441e-05	-2.168498168498168488e-05	-4.864468864468864053e-05	3.653235653235653026e-05	-4.884004884004884509e-06	-3.457875457875457612e-05	1.582417582417582245e-05	-3.653235653235653026e-05	1.396825396825396737e-04	-5.098901098901099363e-05	-4.864468864468864053e-05
-2.207570207570207368e-05	-3.340659340659340635e-05	-8.224664224664224635e-05	1.740659340659340775e-04	3.536019536019536049e-05	-1.291330891330891187e-04	7.091575091575092046e-05	5.684981684981684250e-05	-2.442002442002442000e-05	-3.067155067155067461e-05	-3.965811965811965418e-05	3.028083028083027904e-05	-3.770451770451770682e-05	-2.754578754578754731e-05	-7.247863247863247564e-05	7.404151404151403082e-05	5.860805860805853110e-07	-3.731379731379731463e-05	8.263736263736263176e-05	-5.372405372405372536e-05	1.533577533577533392e-04	-4.786324786324786294e-05	-7.247863247863247564e-05
-4.630036630036629420e-05	-3.145299145299145221e-05	7.619047619047617936e-06	5.450549450549450295e-05	-2.520146520146520098e-05	-1.611721611721611558e-04	1.306959706959706874e-04	3.887667887667886981e-05	-2.637362637362637415e-05	-1.465201465201465268e-05	-4.004884004884004637e-05	2.363858363858363564e-05	-2.520146520146520098e-05	-5.372405372405372536e-05	-4.512820512820513120e-05	6.700854700854701218e-05	5.274725274725273304e-06	-3.848595848595848441e-05	-7.228327228327229141e-06	-8.341880341880341613e-05	1.572649572649572746e-04	-6.114774114774114975e-05	-4.512820512820513120e-05
-1.060805860805860815e-04	-1.699633699633699562e-05	9.943833943833943468e-05	-7.677655677655676933e-05	-1.131135531135531001e-04	-7.560439560439559956e-05	9.865689865689866386e-05	-1.113553113553113658e-05	-1.777777777777777660e-05	-8.400488400488399763e-06	-2.598290598290598196e-05	-5.860805860805867933e-07	-1.113553113553113658e-05	-4.942612942612942489e-05	-1.426129426129426219e-05	2.129426129426129270e-05	1.191697191697191417e-05	-3.340659340659340635e-05	-9.904761904761904927e-05	-6.583638583638584240e-05	1.389010989010988758e-04	-6.271062271062270493e-05	-1.426129426129426219e-05
-1.256166056166056093e-04	-6.446886446886447315e-06	1.142857142857142834e-04	-1.060805860805860815e-04	-1.455433455433455226e-04	-1.654700854700854630e-04	2.068864468864468854e-04	-2.012210012210011953e-05	-1.934065934065934194e-05	-6.056166056166056825e-06	-1.699633699633699562e-05	-4.493284493284494019e-06	-3.887667887667887659e-05	-2.676434676434676294e-05	3.536019536019536049e-05	-1.816849816849816539e-05	8.009768009768009273e-06	-2.910866910866910588e-05	-1.138949938949938980e-04	-6.935286935286933817e-05	1.232722832722832698e-04	-6.271062271062270493e-05	3.536019536019536049e-05
-1.115506715506715449e-04	2.989010989010989025e-05	8.693528693528693901e-05	-1.158485958485958386e-04	-1.295238095238095176e-04	-3.076923076923076487e-04	3.588766788766788282e-04	-3.184371184371184439e-05	-6.446886446886447315e-06	-8.400488400488399763e-06	-7.619047619047618784e-06	-1.582417582417582245e-05	-5.763125763125762687e-05	2.539682539682539030e-06	5.645909645909645710e-05	-4.122100122100122292e-05	9.572649572649571232e-06	-2.871794871794871708e-05	-8.654456654456654005e-05	-9.084249084249084729e-05	1.217094017094017011e-04	-6.544566544566544344e-05	5.645909645909645710e-05
-1.361660561660561644e-04	4.473748473748473224e-05	2.520146520146520098e-05	-6.661782661782661322e-05	-1.303052503052502884e-04	-3.711843711843712193e-06	3.145299145299145221e-05	-2.949938949938950145e-05	-2.481074481074480880e-05	-2.090354090354090390e-05	1.758241758241757415e-06	-2.793650793650793610e-05	-8.029304029304029221e-05	9.181929181929180742e-06	4.825396825396824834e-05	-4.981684981684981708e-05	1.269841269841269684e-05	-3.067155067155067461e-05	-2.481074481074480880e-05	-9.670329670329669617e-05	1.174114774114774074e-04	-5.020757020757020249e-05	4.825396825396824834e-05
-6.896214896214895277e-05	-4.884004884004884509e-06	-3.457875457875457612e-05	3.575091575091575267e-05	-8.420024420024420050e-05	-1.299145299145298895e-04	1.424175824175824123e-04	-1.367521367521368196e-06	-9.045177045177044833e-05	4.493284493284492325e-06	2.930402930402929519e-06	-1.543345543345543366e-05	-8.654456654456654005e-05	-1.855921855921856096e-05	1.934065934065933856e-05	-1.152625152625152537e-05	1.738705738705738441e-05	-2.989010989010989025e-05	3.496947496947496153e-05	-7.286935286935286105e-05	1.248351648351648385e-04	-5.333333333333333318e-05	1.934065934065933856e-05
8.400488400488398069e-06	-4.708180708180708534e-05	-6.896214896214895277e-05	1.115506715506715449e-04	3.457875457875457612e-05	-3.268376068376068182e-04	2.729181929181929002e-04	2.168498168498168149e-05	-1.088156288156288064e-04	1.855921855921855758e-05	-5.860805860805867933e-07	1.953601953601946625e-07	-9.435897435897435662e-05	-1.387057387057387001e-05	-3.106227106227106002e-05	5.059829059829059467e-05	1.934065934065933856e-05	-3.223443223443222980e-05	6.935286935286933817e-05	-6.153846153846153516e-05	1.357753357753357655e-04	-4.630036630036629420e-05	-3.106227106227106002e-05
6.837606837606836957e-06	-5.606837606837606491e-05	7.619047619047617936e-06	6.192918192918192056e-05	7.169719169719169127e-05	-4.471794871794871500e-04	3.815384615384615342e-04	1.308913308913308903e-05	-4.200244200244200051e-05	5.274725274725273304e-06	-1.758241758241758898e-06	6.446886446886445620e-06	-3.028083028083027904e-05	-2.442002442002442000e-05	-5.919413919413919561e-05	8.341880341880341613e-05	1.191697191697191417e-05	-3.067155067155067461e-05	-7.228327228327229141e-06	-3.106227106227106002e-05	1.244444444444444396e-04	-3.418803418803418394e-05	-5.919413919413919561e-05
-1.660561660561660682e-05	-2.363858363858363902e-05	1.037362637362637284e-04	-3.106227106227106002e-05	7.365079365079364542e-05	-1.760195360195360181e-04	1.353846153846153936e-04	-1.758241758241758898e-06	1.035409035409035221e-05	-8.400488400488399763e-06	-4.102564102564102683e-06	8.009768009768009273e-06	-3.028083028083027904e-05	-4.102564102564102683e-06	-3.926739926739926877e-05	8.029304029304029221e-05	5.665445665445664641e-06	-2.637362637362637415e-05	-1.033455433455433430e-04	-4.493284493284494019e-06	1.045177045177045127e-04	-5.059829059829059467e-05	-3.926739926739926877e-05
-6.505494505494504448e-05	1.465201465201465099e-05	1.123321123321123293e-04	-5.645909645909645710e-05	4.903540903540903271e-05	-4.647619047619047238e-04	4.284249084249084336e-04	-8.009768009768009273e-06	4.590964590964590879e-05	-3.028083028083027904e-05	-5.274725274725274999e-06	2.539682539682539030e-06	-2.559218559218559317e-05	1.367521367521366926e-06	1.953601953601946625e-07	3.653235653235653026e-05	-2.930402930402930790e-06	-2.481074481074480880e-05	-1.119413919413919303e-04	-1.894993894993894976e-05	9.592185592185591180e-05	-4.864468864468864053e-05	1.953601953601946625e-07
-1.123321123321123293e-04	5.177045177045177122e-05	1.197557997557997469e-04	-1.131135531135531001e-04	-3.653235653235653026e-05	-2.838583638583638542e-04	2.924542124542124145e-04	-2.520146520146520098e-05	7.404151404151403082e-05	-3.926739926739926877e-05	-2.148962148962149811e-06	-1.308913308913309072e-05	6.056166056166055131e-06	-1.074481074481074439e-05	4.083028083028082396e-05	-1.699633699633699562e-05	-6.056166056166056825e-06	-2.246642246642246586e-05	-1.193650793650793615e-04	-5.177045177045177122e-05	8.732600732600732441e-05	-4.278388278388277810e-05	4.083028083028082396e-05
-1.650793650793650911e-04	5.724053724053724146e-05	1.064713064713064669e-04	-1.252258852258852104e-04	-1.127228327228327147e-04	-4.432722832722832689e-04	4.667155067155066644e-04	-3.770451770451770682e-05	1.953601953601946625e-07	-1.621489621489621464e-05	2.930402930402929519e-06	-2.637362637362637415e-05	-2.246642246642246586e-05	-5.255189255189254881e-05	7.755799755799755370e-05	-4.083028083028083073e-05	-9.572649572649572926e-06	-1.816849816849816539e-05	-1.060805860805860815e-04	-5.958485958485958101e-05	9.123321123321123270e-05	-7.482295482295482874e-05	7.755799755799755370e-05
-1.267887667887667791e-04	-1.152625152625152537e-05	6.544566544566544344e-05	-7.560439560439559956e-05	-1.299145299145298895e-04	-5.526739926739926466e-04	5.714285714285714714e-04	-3.809523809523809222e-05	-1.064713064713064669e-04	-1.367521367521368196e-06	6.056166056166055131e-06	-2.129426129426129270e-05	-7.052503052503052150e-05	-9.162393162393161811e-05	6.857142857142856736e-05	-2.910866910866910588e-05	-1.035409035409035391e-05	-1.426129426129426219e-05	-6.505494505494504448e-05	-3.301587301587302094e-05	8.615384615384614109e-05	-8.302808302808303072e-05	6.857142857142856736e-05
-6.739926739926739758e-05	-8.009768009768009273e-06	5.665445665445664641e-06	-2.520146520146520098e-05	-1.017826617826617742e-04	-6.769230769230769138e-04	7.144322344322343466e-04	-3.106227106227106002e-05	-1.412454212454212425e-04	2.129426129426129270e-05	7.619047619047617936e-06	-1.621489621489621464e-05	-7.990231990231989325e-05	-7.052503052503052150e-05	2.949938949938949467e-05	-5.665445665445665488e-06	-1.777777777777777660e-05	-1.113553113553113658e-05	-5.274725274725274999e-06	-5.333333333333333318e-05	9.123321123321123270e-05	-6.153846153846153516e-05	2.949938949938949467e-05
-6.153846153846153516e-05	-1.777777777777777660e-05	-1.894993894993894976e-05	2.676434676434676294e-05	-9.396825396825397121e-05	-3.592673992673992272e-04	3.920879120879120351e-04	-1.152625152625152537e-05	-9.748473748473748053e-05	8.791208791208790252e-06	1.152625152625152537e-05	-5.665445665445665488e-06	-7.912087912087912244e-05	-2.871794871794871708e-05	4.493284493284492325e-06	2.051282051282051172e-05	-2.363858363858363902e-05	-5.665445665445665488e-06	1.934065934065933856e-05	-4.239316239316239269e-05	1.060805860805860679e-04	-6.935286935286933817e-05	4.493284493284492325e-06
-3.614163614163613808e-05	-4.356532356532356247e-05	4.884004884004883662e-06	1.738705738705738441e-05	-5.763125763125762687e-05	-6.019047619047619398e-04	6.069841269841269637e-04	-6.446886446886447315e-06	-1.021733821733821732e-04	-8.791208791208791947e-06	1.035409035409035221e-05	1.504273504273504148e-05	-1.021733821733821732e-04	9.181929181929180742e-06	-1.113553113553113658e-05	1.855921855921855758e-05	-2.949938949938950145e-05	-1.367521367521368196e-06	-4.493284493284494019e-06	-3.028083028083027904e-05	1.123321123321123293e-04	-4.356532356532356247e-05	-1.113553113553113658e-05
-6.114774114774114975e-05	1.699633699633699562e-05	-1.152625152625152537e-05	1.367521367521366926e-06	-4.669108669108668638e-05	-6.519169719169718141e-04	6.437118437118437069e-04	1.953601953601946625e-07	-4.981684981684981708e-05	-2.129426129426129270e-05	1.230769230769230635e-05	9.181929181929180742e-06	-4.864468864468864053e-05	5.860805860805853110e-07	-1.582417582417582245e-05	1.387057387057386831e-05	-3.106227106227106002e-05	1.953601953601946625e-07	1.191697191697191417e-05	-8.380952380952380154e-05	1.138949938949938845e-04	-3.262515262515262198e-05	-1.582417582417582245e-05
-9.826617826617826490e-05	3.321123321123320433e-06	2.676434676434676294e-05	-3.731379731379731463e-05	-6.544566544566544344e-05	-4.897680097680097693e-04	4.686691086691086050e-04	-1.934065934065934194e-05	3.653235653235653026e-05	-4.083028083028083073e-05	1.191697191697191417e-05	4.884004884004883662e-06	1.426129426129426050e-05	-1.347985347985347952e-05	-2.285714285714285804e-05	3.496947496947496153e-05	-3.067155067155067461e-05	4.493284493284492325e-06	-2.637362637362637415e-05	-7.638583638583638393e-05	1.092063492063491918e-04	-4.043956043956043855e-05	-2.285714285714285804e-05
-9.631257631257631076e-05	-7.228327228327229141e-06	3.887667887667886981e-05	-5.333333333333333318e-05	1.758241758241757415e-06	-4.686691086691086050e-04	3.877899877899877550e-04	-3.965811965811965418e-05	2.051282051282051172e-05	-3.653235653235653026e-05	9.181929181929180742e-06	1.465201465201465099e-05	1.621489621489621464e-05	-5.255189255189254881e-05	-1.660561660561660682e-05	6.231990231990231952e-05	-3.575091575091575267e-05	1.035409035409035221e-05	-3.848595848595848441e-05	-4.708180708180708534e-05	9.123321123321123270e-05	-6.544566544566544344e-05	-1.660561660561660682e-05
-8.341880341880341613e-05	5.274725274725273304e-06	7.228327228327227447e-06	-3.321123321123321703e-06	7.619047619047617936e-06	-5.737728937728937568e-04	5.272771672771672021e-04	-3.418803418803418394e-05	3.809523809523809222e-05	-4.434676434676434683e-05	9.572649572649571232e-06	2.539682539682539030e-06	2.324786324786324684e-05	-8.029304029304029221e-05	-1.387057387057387001e-05	7.833943833943833807e-05	-4.004884004884004637e-05	1.347985347985347952e-05	-6.837606837606837804e-06	-3.536019536019536049e-05	8.459096459096458590e-05	-8.771672771672770982e-05	-1.387057387057387001e-05
-5.645909645909645710e-05	-5.860805860805867933e-07	-1.269841269841269854e-05	2.168498168498168149e-05	1.191697191697191417e-05	-4.616361416361416405e-04	4.424908424908424709e-04	-4.161172161172160832e-05	3.379731379731379853e-05	-3.145299145299145221e-05	1.269841269841269684e-05	1.367521367521366926e-06	-4.884004884004884509e-06	-5.411477411477411077e-05	-1.777777777777777660e-05	9.514041514041514098e-05	-4.200244200244200051e-05	1.855921855921855758e-05	1.308913308913308903e-05	-1.855921855921856096e-05	7.833943833943833807e-05	-9.904761904761904927e-05	-1.777777777777777660e-05
-3.614163614163613808e-05	-4.512820512820513120e-05	-3.711843711843712193e-06	2.168498168498168149e-05	-2.285714285714285804e-05	-1.013919413919413888e-04	1.103785103785103752e-04	-5.020757020757020249e-05	-5.255189255189254881e-05	-1.816849816849816539e-05	1.894993894993894976e-05	1.758241758241757415e-06	-6.818070818070818195e-05	-5.724053724053724146e-05	-6.056166056166056825e-06	8.263736263736263176e-05	-4.122100122100122292e-05	2.285714285714285804e-05	4.102564102564101835e-06	9.768009768009760124e-07	8.615384615384614109e-05	-1.017826617826617742e-04	-6.056166056166056825e-06
-6.388278388278387471e-05	-4.708180708180708534e-05	2.559218559218558978e-05	-8.400488400488399763e-06	-9.787545787545787949e-05	-2.725274725274725012e-04	3.307448107448107536e-04	-5.450549450549450295e-05	-1.111599511599511595e-04	-1.816849816849816539e-05	2.910866910866910588e-05	-7.228327228327229141e-06	-1.072527472527472512e-04	-3.848595848595848441e-05	-1.504273504273504148e-05	5.294261294261293422e-05	-3.887667887667887659e-05	2.520146520146520098e-05	-2.520146520146520098e-05	9.768009768009760124e-07	8.615384615384614109e-05	-6.896214896214895277e-05	-1.504273504273504148e-05
-7.013431013431013609e-05	-5.255189255189254881e-05	7.326007326007324646e-05	-7.404151404151404438e-05	-1.373382173382173342e-04	-3.346520146520146348e-04	4.143589743589743421e-04	-6.583638583638584240e-05	-1.150671550671550678e-04	4.102564102564101835e-06	3.067155067155066784e-05	-1.387057387057387001e-05	-8.029304029304029221e-05	-3.848595848595848441e-05	-5.274725274725274999e-06	3.028083028083027904e-05	-3.692307692307692245e-05	2.481074481074480880e-05	-7.286935286935286105e-05	-2.090354090354090390e-05	8.615384615384614109e-05	-5.177045177045177122e-05	-5.274725274725274999e-06
-6.036630036630036538e-05	-5.137973137973137904e-05	1.119413919413919303e-04	-1.088156288156288064e-04	-9.474969474969475558e-05	-4.397557997557997324e-04	4.964102564102563890e-04	-7.130647130647130587e-05	-1.095970695970695908e-04	2.246642246642246247e-05	3.496947496947496153e-05	-1.699633699633699562e-05	-2.910866910866910588e-05	-2.910866910866910588e-05	2.539682539682539030e-06	-1.230769230769230805e-05	-3.731379731379731463e-05	2.402930402930402782e-05	-1.115506715506715449e-04	-2.520146520146520098e-05	9.240537240537240247e-05	-1.894993894993894976e-05	2.539682539682539030e-06
-5.802197802197801905e-05	-2.832722832722832829e-05	9.553113553113552639e-05	-6.857142857142856736e-05	-2.910866910866910588e-05	-4.264713064713064931e-04	4.530402930402930260e-04	-5.841269841269841124e-05	-8.224664224664224635e-05	1.074481074481074270e-05	3.653235653235653026e-05	-1.543345543345543366e-05	-4.356532356532356247e-05	8.791208791208790252e-06	1.699633699633699562e-05	-3.145299145299145221e-05	-4.043956043956043855e-05	2.598290598290598196e-05	-9.514041514041514098e-05	-7.228327228327229141e-06	8.810744810744810878e-05	-2.129426129426129270e-05	1.699633699633699562e-05
-5.763125763125762687e-05	1.230769230769230635e-05	5.645909645909645710e-05	-4.708180708180708534e-05	-1.465201465201465268e-05	-6.230036630036629415e-04	6.616849816849817338e-04	-5.997557997557997320e-05	1.308913308913308903e-05	-1.934065934065934194e-05	2.832722832722832490e-05	-1.113553113553113658e-05	-1.426129426129426219e-05	-1.074481074481074439e-05	5.528693528693528732e-05	-1.738705738705738780e-05	-3.536019536019536049e-05	2.715506715506715174e-05	-5.606837606837606491e-05	-3.184371184371184439e-05	9.006105006105004937e-05	-7.208791208791209023e-05	5.528693528693528732e-05
-7.052503052503052150e-05	3.340659340659340635e-05	2.793650793650793610e-05	-2.090354090354090390e-05	-3.340659340659340635e-05	-4.034188034188033881e-04	4.628083028083027832e-04	-5.528693528693528732e-05	2.324786324786324684e-05	-3.809523809523809222e-05	2.442002442002441662e-05	-7.619047619047618784e-06	-2.989010989010989025e-05	-1.816849816849816539e-05	3.145299145299145221e-05	1.973137973137973074e-05	-3.262515262515262198e-05	2.793650793650793610e-05	-2.754578754578754731e-05	-3.262515262515262198e-05	8.459096459096458590e-05	-8.927960927960926500e-05	3.145299145299145221e-05
-9.435897435897435662e-05	2.637362637362637076e-05	-1.152625152625152537e-05	2.168498168498168149e-05	-4.278388278388277810e-05	-6.597313797313797933e-04	6.898168498168498084e-04	-4.473748473748473224e-05	-2.363858363858363902e-05	-5.255189255189254881e-05	2.168498168498168149e-05	2.148962148962148540e-06	-6.778998778998778299e-05	-3.536019536019536049e-05	-2.129426129426129270e-05	7.365079365079364542e-05	-2.871794871794871708e-05	3.106227106227106002e-05	1.191697191697191417e-05	-3.496947496947496831e-05	8.380952380952380154e-05	-8.693528693528693901e-05	-2.129426129426129270e-05
-1.056898656898656825e-04	1.660561660561660343e-05	-6.056166056166056825e-06	1.074481074481074270e-05	-3.809523809523809222e-05	-8.039072039072038111e-04	8.031257631257631216e-04	-4.551892551892551661e-05	-7.228327228327229141e-06	-4.747252747252747075e-05	1.738705738705738441e-05	4.493284493284492325e-06	-3.457875457875457612e-05	-5.020757020757020249e-05	-3.028083028083027904e-05	8.302808302808303072e-05	-2.598290598290598196e-05	3.262515262515262198e-05	6.446886446886445620e-06	-4.551892551892551661e-05	9.318681318681317329e-05	-8.927960927960926500e-05	-3.028083028083027904e-05
-8.341880341880341613e-05	-2.324786324786324684e-05	3.028083028083027904e-05	4.884004884004883662e-06	-6.974358974358973713e-05	-6.292551892551892165e-04	6.593406593406593401e-04	-3.223443223443222980e-05	-1.699633699633699562e-05	-3.575091575091575267e-05	2.090354090354090390e-05	-1.758241758241758898e-06	-8.009768009768009273e-06	-4.708180708180708534e-05	-1.816849816849816539e-05	3.965811965811965418e-05	-2.520146520146520098e-05	3.067155067155066784e-05	-2.989010989010989025e-05	-5.177045177045177122e-05	1.193650793650793615e-04	-6.153846153846153516e-05	-1.816849816849816539e-05
-4.747252747252747075e-05	-4.278388278388277810e-05	-1.347985347985347952e-05	8.459096459096458590e-05	-1.347985347985347952e-05	-4.788278388278388153e-04	4.721855921855921414e-04	-1.953601953601960389e-07	-3.223443223443222980e-05	-2.285714285714285804e-05	1.816849816849816539e-05	7.228327228327227447e-06	2.285714285714285804e-05	-8.146520146520146199e-05	5.860805860805853110e-07	2.754578754578754392e-05	-2.754578754578754731e-05	2.989010989010989025e-05	1.387057387057386831e-05	-5.137973137973137904e-05	1.338217338217338249e-04	-6.622710622710622781e-05	5.860805860805853110e-07
-3.340659340659340635e-05	-4.043956043956043855e-05	1.269841269841269684e-05	6.700854700854701218e-05	-3.340659340659340635e-05	-7.535042735042734837e-04	7.910134310134310249e-04	9.768009768009760124e-07	-2.090354090354090390e-05	-2.754578754578754731e-05	1.465201465201465099e-05	1.152625152625152537e-05	1.953601953601946625e-07	-6.192918192918192056e-05	8.009768009768009273e-06	3.145299145299145221e-05	-2.676434676434676294e-05	3.106227106227106002e-05	-1.230769230769230805e-05	-5.333333333333333318e-05	1.502319902319902288e-04	-8.068376068376067762e-05	8.009768009768009273e-06
-2.637362637362637415e-05	-5.274725274725274999e-06	2.637362637362637076e-05	3.418803418803418394e-05	-3.692307692307692245e-05	-7.421733821733820765e-04	8.253968253968253744e-04	-1.582417582417582245e-05	-5.274725274725274999e-06	-3.536019536019536049e-05	1.191697191697191417e-05	5.665445665445664641e-06	-2.324786324786324684e-05	-4.825396825396824834e-05	2.539682539682539030e-06	4.669108669108668638e-05	-2.012210012210011953e-05	3.301587301587300739e-05	-2.598290598290598196e-05	-6.583638583638584240e-05	1.576556776556776464e-04	-1.025641025641025586e-04	2.539682539682539030e-06
-4.434676434676434683e-05	1.777777777777777660e-05	6.349206349206348930e-05	-6.446886446886447315e-06	-1.582417582417582245e-05	-8.832234432234432279e-04	9.539438339438339760e-04	-2.402930402930402782e-05	-5.274725274725274999e-06	-3.965811965811965418e-05	8.791208791208790252e-06	1.504273504273504148e-05	-2.090354090354090390e-05	-5.997557997557997320e-05	-4.317460317460317706e-05	1.037362637362637284e-04	-2.285714285714285804e-05	3.848595848595848441e-05	-6.310134310134310389e-05	-6.231990231990231952e-05	1.416361416361416414e-04	-9.631257631257631076e-05	-4.317460317460317706e-05
-9.162393162393161811e-05	-3.711843711843712193e-06	1.158485958485958386e-04	-4.200244200244200051e-05	-5.724053724053724146e-05	-1.011770451770451721e-03	1.080537240537240420e-03	-3.340659340659340635e-05	-4.083028083028083073e-05	-3.106227106227106002e-05	1.347985347985347952e-05	6.056166056166055131e-06	-7.326007326007324646e-05	-1.621489621489621464e-05	-5.645909645909645710e-05	9.514041514041514098e-05	-2.207570207570207368e-05	4.551892551892551661e-05	-1.154578754578754532e-04	-2.989010989010989025e-05	1.303052503052502884e-04	-7.951159951159950784e-05	-5.645909645909645710e-05
-1.056898656898656825e-04	-4.200244200244200051e-05	1.545299145299145090e-04	-6.700854700854701218e-05	-4.200244200244200051e-05	-9.160439560439560900e-04	9.500366300366299864e-04	-5.255189255189254881e-05	-6.192918192918192056e-05	-3.711843711843712193e-06	2.402930402930402782e-05	-1.191697191697191756e-05	-7.560439560439559956e-05	-2.442002442002442000e-05	3.770451770451770682e-05	9.181929181929180742e-06	-1.426129426129426219e-05	4.630036630036629420e-05	-1.541391941391941371e-04	-8.400488400488399763e-06	1.295238095238095176e-04	-8.459096459096458590e-05	3.770451770451770682e-05
-1.381196581196581050e-04	-4.981684981684981708e-05	1.693772893772893713e-04	-7.716727716727715474e-05	-9.748473748473748053e-05	-7.792918192918191645e-04	8.359462759462758753e-04	-5.606837606837606491e-05	-4.161172161172160832e-05	-1.308913308913309072e-05	3.067155067155066784e-05	-2.481074481074480880e-05	-4.239316239316239269e-05	-2.637362637362637415e-05	6.661782661782661322e-05	-4.669108669108668638e-05	-1.347985347985347952e-05	4.395604395604395465e-05	-1.689865689865689723e-04	-4.884004884004884509e-06	1.283516483516483479e-04	-5.528693528693528732e-05	6.661782661782661322e-05
-1.142857142857142834e-04	-4.434676434676434683e-05	1.131135531135531001e-04	-1.582417582417582245e-05	-9.514041514041514098e-05	-7.964835164835165019e-04	8.750183150183149039e-04	-4.512820512820513120e-05	-2.168498168498168488e-05	-2.402930402930402782e-05	3.614163614163613808e-05	-2.989010989010989025e-05	1.230769230769230635e-05	-4.434676434676434683e-05	5.216117216117215663e-05	-5.958485958485958101e-05	-1.699633699633699562e-05	3.614163614163613808e-05	-1.127228327228327147e-04	-3.711843711843712193e-06	1.291330891330891187e-04	-3.067155067155067461e-05	5.216117216117215663e-05
-8.380952380952380154e-05	-1.738705738705738780e-05	7.247863247863247564e-05	5.274725274725273304e-06	-4.708180708180708534e-05	-8.750183150183149039e-04	9.332356532356532106e-04	-3.301587301587302094e-05	-6.271062271062270493e-05	-5.665445665445665488e-06	3.262515262515262198e-05	-2.402930402930402782e-05	-8.791208791208791947e-06	-5.450549450549450295e-05	6.505494505494504448e-05	-6.153846153846153516e-05	-1.855921855921856096e-05	2.676434676434676294e-05	-7.208791208791209023e-05	-3.145299145299145221e-05	1.389010989010988758e-04	-4.278388278388277810e-05	6.505494505494504448e-05
-6.505494505494504448e-05	1.191697191697191417e-05	6.466422466422465907e-05	-2.246642246642246586e-05	-1.973137973137973074e-05	-8.250061050061050297e-04	8.746275946275945592e-04	-4.043956043956043855e-05	-2.910866910866910588e-05	-2.168498168498168488e-05	2.363858363858363564e-05	-1.347985347985347952e-05	1.367521367521366926e-06	-4.473748473748473224e-05	3.926739926739926877e-05	-3.731379731379731463e-05	-2.402930402930402782e-05	1.934065934065933856e-05	-6.427350427350427367e-05	-6.310134310134310389e-05	1.498412698412698299e-04	-3.692307692307692245e-05	3.926739926739926877e-05
-3.379731379731379853e-05	4.590964590964590879e-05	2.285714285714285804e-05	-1.934065934065934194e-05	2.989010989010989025e-05	-8.214896214896214932e-04	8.339926739926739347e-04	-2.715506715506715174e-05	-2.324786324786324684e-05	-2.481074481074480880e-05	2.168498168498168149e-05	-1.035409035409035391e-05	4.884004884004883662e-06	-1.660561660561660682e-05	-2.285714285714285804e-05	-9.768009768009774947e-07	-3.106227106227106002e-05	1.934065934065933856e-05	-2.246642246642246586e-05	-1.010012210012209899e-04	1.490598290598290590e-04	-1.660561660561660682e-05	-2.285714285714285804e-05
-2.324786324786324684e-05	1.347985347985347952e-05	2.285714285714285804e-05	1.230769230769230635e-05	2.910866910866910588e-05	-7.937484737484737634e-04	7.898412698412698822e-04	-5.860805860805867933e-07	-2.168498168498168488e-05	-2.754578754578754731e-05	1.777777777777777660e-05	-2.148962148962149811e-06	-4.356532356532356247e-05	-3.340659340659340635e-05	4.884004884004883662e-06	3.809523809523809222e-05	-2.910866910866910588e-05	1.855921855921855758e-05	-2.246642246642246586e-05	-6.544566544566544344e-05	1.236630036630036688e-04	-7.794871794871795266e-05	4.884004884004883662e-06
-3.028083028083027904e-05	-6.837606837606837804e-06	3.067155067155066784e-05	-2.539682539682540300e-06	3.340659340659340635e-05	-7.734310134310133427e-04	7.472527472527472087e-04	-1.777777777777777660e-05	3.496947496947496153e-05	-4.786324786324786294e-05	1.894993894993894976e-05	-3.711843711843712193e-06	-1.816849816849816539e-05	-6.075702075702075079e-05	2.481074481074480880e-05	5.724053724053724146e-05	-3.028083028083027904e-05	2.246642246642246247e-05	-3.028083028083027904e-05	-4.161172161172160832e-05	9.865689865689866386e-05	-1.029548229548229576e-04	2.481074481074480880e-05
-4.083028083028083073e-05	-1.660561660561660682e-05	3.848595848595848441e-05	-3.321123321123321703e-06	2.559218559218558978e-05	-7.761660561660560812e-04	7.507692307692306367e-04	-2.324786324786324684e-05	8.420024420024420050e-05	-6.427350427350427367e-05	2.207570207570207368e-05	5.860805860805853110e-07	4.317460317460317028e-05	-3.575091575091575267e-05	-5.137973137973137904e-05	8.771672771672770982e-05	-3.770451770451770682e-05	2.715506715506715174e-05	-3.809523809523809222e-05	-1.465201465201465268e-05	7.326007326007324646e-05	-4.864468864468864053e-05	-5.137973137973137904e-05
-9.240537240537240247e-05	-6.192918192918192056e-05	2.871794871794871708e-05	8.146520146520146199e-05	-7.755799755799755370e-05	-7.257631257631257538e-04	7.386568986568986485e-04	2.051282051282051172e-05	3.965811965811965418e-05	-6.153846153846153516e-05	2.168498168498168149e-05	1.504273504273504148e-05	2.676434676434676294e-05	-6.935286935286933817e-05	-3.965811965811965418e-05	9.865689865689866386e-05	-4.200244200244200051e-05	3.028083028083027904e-05	-2.832722832722832829e-05	1.426129426129426050e-05	6.935286935286933817e-05	-5.059829059829059467e-05	-3.965811965811965418e-05
-1.099877899877899898e-04	-7.599511599511598497e-05	4.043956043956043855e-05	6.036630036630036538e-05	-1.092063492063491918e-04	-7.089621489621488696e-04	7.191208791208790257e-04	1.387057387057386831e-05	-6.349206349206348930e-05	-2.402930402930402782e-05	1.973137973137973074e-05	2.442002442002441662e-05	-4.395604395604395465e-05	-6.310134310134310389e-05	-8.400488400488399763e-06	7.404151404151403082e-05	-3.887667887667887659e-05	4.395604395604395465e-05	-4.004884004884004637e-05	-9.181929181929182436e-06	9.045177045177044833e-05	-4.669108669108668638e-05	-8.400488400488399763e-06
-1.178021978021977928e-04	-6.583638583638584240e-05	7.326007326007324646e-05	4.981684981684981708e-05	-1.224908424908424990e-04	-6.777045177045176033e-04	6.948962148962149407e-04	4.473748473748473224e-05	-9.592185592185591180e-05	-4.884004884004884509e-06	1.504273504273504148e-05	3.926739926739926877e-05	-6.075702075702075079e-05	9.181929181929180742e-06	-5.333333333333333318e-05	5.763125763125762687e-05	-3.731379731379731463e-05	5.137973137973137904e-05	-7.286935286935286105e-05	-6.818070818070818195e-05	1.408547008547008706e-04	1.660561660561660343e-05	-5.333333333333333318e-05
-1.056898656898656825e-04	-4.551892551892551661e-05	1.017826617826617742e-04	1.308913308913308903e-05	-1.338217338217338249e-04	-6.413675213675213132e-04	6.878632478632477594e-04	5.098901098901098008e-05	-1.271794871794871781e-04	5.860805860805853110e-07	1.738705738705738441e-05	3.457875457875457612e-05	-8.654456654456654005e-05	-1.699633699633699562e-05	-9.963369963369963416e-06	4.122100122100122292e-05	-2.676434676434676294e-05	5.528693528693528732e-05	-1.013919413919413888e-04	-9.592185592185591180e-05	1.529670329670329673e-04	-1.621489621489621464e-05	-9.963369963369963416e-06
-5.098901098901099363e-05	1.738705738705738441e-05	1.306959706959706874e-04	-9.006105006105006292e-05	-5.450549450549450295e-05	-6.089377289377289042e-04	6.890354090354090105e-04	-1.816849816849816539e-05	-1.146764346764346824e-04	9.181929181929180742e-06	2.324786324786324684e-05	2.442002442002441662e-05	-8.185592185592186095e-05	-5.216117216117215663e-05	5.372405372405372536e-05	2.363858363858363564e-05	-2.090354090354090390e-05	5.997557997557997320e-05	-1.303052503052502884e-04	-1.076434676434676367e-04	1.494505494505494580e-04	-7.091575091575092046e-05	5.372405372405372536e-05
-1.543345543345543366e-05	5.333333333333333318e-05	1.439804639804639810e-04	-1.033455433455433430e-04	5.333333333333333318e-05	-6.108913308913308448e-04	6.616849816849817338e-04	-2.637362637362637415e-05	-4.493284493284494019e-06	-3.223443223443222980e-05	3.262515262515262198e-05	2.363858363858363564e-05	4.102564102564101835e-06	-4.903540903540903949e-05	5.020757020757020249e-05	1.426129426129426050e-05	-3.067155067155067461e-05	6.075702075702075079e-05	-1.435897435897435820e-04	-8.615384615384615464e-05	1.267887667887667791e-04	-5.763125763125762687e-05	5.020757020757020249e-05
-3.145299145299145221e-05	4.004884004884004637e-05	1.279609279609279489e-04	-6.700854700854701218e-05	1.934065934065933856e-05	-5.686935286935287329e-04	6.507448107448106714e-04	-3.223443223443222980e-05	2.715506715506715174e-05	-5.802197802197801905e-05	4.278388278388277810e-05	2.481074481074480880e-05	6.231990231990231952e-05	-1.021733821733821732e-04	7.599511599511598497e-05	1.758241758241757415e-06	-3.692307692307692245e-05	5.997557997557997320e-05	-1.275702075702075770e-04	-3.965811965811965418e-05	1.037362637362637284e-04	-6.349206349206348930e-05	7.599511599511598497e-05
-6.700854700854701218e-05	4.083028083028082396e-05	7.833943833943833807e-05	-1.308913308913309072e-05	-1.504273504273504148e-05	-6.019047619047619398e-04	6.784859584859584012e-04	-2.207570207570207368e-05	3.770451770451770682e-05	-5.880341880341879665e-05	4.512820512820512443e-05	3.145299145299145221e-05	3.106227106227106002e-05	-5.684981684981684928e-05	8.146520146520146199e-05	9.768009768009760124e-07	-4.278388278388277810e-05	6.583638583638582885e-05	-7.794871794871795266e-05	-2.246642246642246586e-05	9.553113553113552639e-05	-6.896214896214895277e-05	8.146520146520146199e-05
-6.818070818070818195e-05	2.402930402930402782e-05	7.599511599511598497e-05	-4.493284493284494019e-06	-4.004884004884004637e-05	-6.249572649572649906e-04	6.886446886446886658e-04	4.493284493284492325e-06	1.777777777777777660e-05	-5.880341880341879665e-05	4.356532356532356247e-05	4.630036630036629420e-05	-1.347985347985347952e-05	8.400488400488398069e-06	3.184371184371184439e-05	2.246642246642246247e-05	-4.512820512820513120e-05	6.818070818070818195e-05	-7.560439560439559956e-05	-4.473748473748473224e-05	1.080341880341880356e-04	-3.223443223443222980e-05	3.184371184371184439e-05
-1.123321123321123293e-04	4.317460317460317028e-05	2.676434676434676294e-05	6.056166056166055131e-06	-1.310866910866910593e-04	-4.905494505494505672e-04	5.749450549450548995e-04	1.152625152625152537e-05	-2.402930402930402782e-05	-3.575091575091575267e-05	4.004884004884004637e-05	5.606837606837606491e-05	-2.051282051282051511e-05	-2.715506715506715174e-05	4.512820512820512443e-05	3.965811965811965418e-05	-4.239316239316239269e-05	6.466422466422465907e-05	-2.637362637362637415e-05	-8.654456654456654005e-05	1.033455433455433430e-04	-5.528693528693528732e-05	4.512820512820512443e-05
-1.181929181929181917e-04	4.083028083028082396e-05	1.347985347985347952e-05	2.442002442002441662e-05	-1.135042735042734991e-04	-5.034432234432233534e-04	5.530647130647129914e-04	2.598290598290598196e-05	-5.274725274725274999e-06	-2.520146520146520098e-05	3.418803418803418394e-05	5.411477411477411077e-05	-8.009768009768009273e-06	-2.442002442002442000e-05	5.255189255189254881e-05	3.848595848595848441e-05	-4.043956043956043855e-05	6.505494505494504448e-05	-1.308913308913309072e-05	-8.849816849816849419e-05	1.060805860805860679e-04	-7.130647130647130587e-05	5.255189255189254881e-05
-8.459096459096458590e-05	3.887667887667886981e-05	2.148962148962148540e-06	6.036630036630036538e-05	-9.201465201465201707e-05	-5.143833943833943075e-04	5.823687423687423171e-04	4.083028083028082396e-05	-2.754578754578754731e-05	-9.572649572649572926e-06	2.715506715506715174e-05	6.192918192918192056e-05	-8.791208791208791947e-06	-3.028083028083027904e-05	4.004884004884004637e-05	5.137973137973137904e-05	-4.473748473748473224e-05	6.349206349206348930e-05	-1.758241758241758898e-06	-7.521367521367521415e-05	1.010012210012209899e-04	-7.052503052503052150e-05	4.004884004884004637e-05
-9.474969474969475558e-05	1.758241758241757415e-06	-3.692307692307692245e-05	1.482783882783882882e-04	-1.092063492063491918e-04	-2.225152625152625185e-04	2.936263736263736114e-04	5.645909645909645710e-05	-5.020757020757020249e-05	-9.181929181929182436e-06	2.402930402930402782e-05	6.700854700854701218e-05	1.035409035409035221e-05	-7.247863247863247564e-05	3.575091575091575267e-05	5.841269841269841124e-05	-4.864468864468864053e-05	5.333333333333333318e-05	3.731379731379731463e-05	-3.145299145299145221e-05	9.318681318681317329e-05	-6.935286935286933817e-05	3.575091575091575267e-05
-5.919413919413919561e-05	-3.711843711843712193e-06	-7.638583638583638393e-05	2.158730158730158717e-04	-8.693528693528693901e-05	-2.815140415140415147e-04	3.580952380952380303e-04	8.537240537240537027e-05	-7.013431013431013609e-05	-6.056166056166056825e-06	2.090354090354090390e-05	6.505494505494504448e-05	-9.181929181929182436e-06	-4.083028083028083073e-05	-2.481074481074480880e-05	8.615384615384614109e-05	-4.786324786324786294e-05	5.059829059829059467e-05	7.677655677655676933e-05	-1.582417582417582245e-05	8.967032967032966396e-05	-4.512820512820513120e-05	-2.481074481074480880e-05
6.446886446886445620e-06	1.387057387057386831e-05	8.791208791208790252e-06	7.404151404151403082e-05	-2.012210012210011953e-05	-3.369963369963369744e-04	4.159218559218558838e-04	4.473748473748473224e-05	-6.974358974358973713e-05	-1.934065934065934194e-05	2.285714285714285804e-05	6.661782661782661322e-05	-4.161172161172160832e-05	-5.274725274725274999e-06	-5.450549450549450295e-05	1.021733821733821596e-04	-4.512820512820513120e-05	4.434676434676434683e-05	-8.400488400488399763e-06	-1.973137973137973074e-05	8.107448107448106303e-05	-3.770451770451770682e-05	-5.450549450549450295e-05
-8.791208791208791947e-06	3.028083028083027904e-05	1.150671550671550678e-04	-6.075702075702075079e-05	-3.614163614163613808e-05	-3.858363858363858144e-04	4.819536019536018985e-04	1.660561660561660343e-05	-6.505494505494504448e-05	-3.223443223443222980e-05	2.285714285714285804e-05	7.013431013431012254e-05	-3.418803418803418394e-05	-3.887667887667887659e-05	-2.324786324786324684e-05	9.357753357753357225e-05	-4.395604395604395465e-05	3.614163614163613808e-05	-1.146764346764346824e-04	-3.106227106227106002e-05	7.404151404151403082e-05	-5.059829059829059467e-05	-2.324786324786324684e-05
-1.621489621489621464e-05	6.388278388278387471e-05	1.740659340659340775e-04	-1.553113553113552798e-04	9.768009768009760124e-07	-1.771916971916971879e-04	2.522100122100121890e-04	-8.400488400488399763e-06	-7.228327228327229141e-06	-4.083028083028083073e-05	2.129426129426129270e-05	6.544566544566544344e-05	2.520146520146520098e-05	-5.724053724053724146e-05	2.285714285714285804e-05	4.669108669108668638e-05	-4.473748473748473224e-05	3.653235653235653026e-05	-1.736752136752136785e-04	-4.903540903540903949e-05	7.794871794871793911e-05	-5.997557997557997320e-05	2.285714285714285804e-05
-5.255189255189254881e-05	9.201465201465201707e-05	1.752380952380952202e-04	-1.666422466422466328e-04	4.493284493284492325e-06	-3.100366300366299882e-04	3.616117216117216209e-04	-8.009768009768009273e-06	-9.572649572649572926e-06	-3.067155067155067461e-05	2.090354090354090390e-05	5.567765567765567950e-05	1.894993894993894976e-05	-2.324786324786324684e-05	6.114774114774113620e-05	-2.129426129426129270e-05	-4.473748473748473224e-05	3.496947496947496153e-05	-1.748473748473748483e-04	-6.583638583638584240e-05	8.732600732600732441e-05	-4.122100122100122292e-05	6.114774114774113620e-05
-1.228815628815628708e-04	9.435897435897435662e-05	1.095970695970695908e-04	-7.951159951159950784e-05	-8.185592185592186095e-05	5.919413919413918883e-05	-5.860805860805867933e-07	2.520146520146520098e-05	-1.230769230769230805e-05	-1.426129426129426219e-05	8.400488400488398069e-06	6.388278388278387471e-05	2.285714285714285804e-05	-3.575091575091575267e-05	1.013919413919413888e-04	-4.278388278388277810e-05	-4.239316239316239269e-05	3.145299145299145221e-05	-1.092063492063491918e-04	-6.622710622710622781e-05	9.162393162393161811e-05	-6.114774114774114975e-05	1.013919413919413888e-04
-1.392918192918192748e-04	8.224664224664224635e-05	2.715506715506715174e-05	9.768009768009760124e-07	-1.439804639804639810e-04	8.191452991452992079e-04	-7.410012210012209338e-04	3.731379731379731463e-05	-3.848595848595848441e-05	4.884004884004883662e-06	8.009768009768009273e-06	4.864468864468864053e-05	-5.274725274725274999e-06	2.559218559218558978e-05	7.755799755799755370e-05	-7.443223443223442978e-05	-3.770451770451770682e-05	3.184371184371184439e-05	-2.676434676434676294e-05	-6.739926739926739758e-05	9.162393162393161811e-05	-1.777777777777777660e-05	7.755799755799755370e-05
-1.205372405372405313e-04	7.326007326007324646e-05	-2.930402930402930790e-06	8.791208791208790252e-06	-1.592185592185592152e-04	1.062173382173382374e-03	-9.715262515262514413e-04	2.637362637362637076e-05	-6.896214896214895277e-05	-7.619047619047618784e-06	1.973137973137973074e-05	3.223443223443222980e-05	-6.505494505494504448e-05	6.231990231990231952e-05	6.114774114774113620e-05	-8.224664224664224635e-05	-3.184371184371184439e-05	3.301587301587300739e-05	3.321123321123320433e-06	-4.903540903540903949e-05	6.700854700854701218e-05	-3.711843711843712193e-06	6.114774114774113620e-05
-8.576312576312575568e-05	4.161172161172160832e-05	5.724053724053724146e-05	-2.402930402930402782e-05	-1.224908424908424990e-04	1.184468864468864483e-03	-1.096947496947496851e-03	2.363858363858363564e-05	-8.498168498168497131e-05	-6.837606837606837804e-06	2.324786324786324684e-05	4.083028083028082396e-05	-6.231990231990231952e-05	2.754578754578754392e-05	4.512820512820512443e-05	-3.731379731379731463e-05	-3.653235653235653026e-05	3.184371184371184439e-05	-5.684981684981684928e-05	4.493284493284492325e-06	3.496947496947496153e-05	-1.934065934065934194e-05	4.512820512820512443e-05
-3.692307692307692245e-05	5.665445665445664641e-06	8.654456654456654005e-05	-1.152625152625152537e-05	-4.122100122100122292e-05	1.225103785103784891e-03	-1.161025641025640980e-03	2.207570207570207368e-05	-3.692307692307692245e-05	-2.481074481074480880e-05	2.676434676434676294e-05	3.692307692307691567e-05	-3.321123321123321703e-06	-9.768009768009774947e-07	1.504273504273504148e-05	-7.228327228327229141e-06	-4.395604395604395465e-05	2.989010989010989025e-05	-8.615384615384615464e-05	5.567765567765567950e-05	2.676434676434676294e-05	-2.168498168498168488e-05	1.504273504273504148e-05
-5.860805860805867933e-07	1.113553113553113488e-05	5.489621489621488836e-05	1.465201465201465099e-05	7.619047619047617936e-06	1.055531135531135537e-03	-1.005909645909645791e-03	2.285714285714285804e-05	-5.684981684981684928e-05	-1.894993894993894976e-05	2.637362637362637076e-05	4.122100122100122292e-05	3.711843711843710922e-06	-4.102564102564102683e-06	-2.559218559218559317e-05	1.738705738705738441e-05	-5.059829059829059467e-05	2.520146520146520098e-05	-5.450549450549450295e-05	6.231990231990231952e-05	2.324786324786324684e-05	-8.400488400488399763e-06	-2.559218559218559317e-05
-3.379731379731379853e-05	2.285714285714285804e-05	-7.228327228327229141e-06	9.474969474969475558e-05	7.228327228327227447e-06	9.086202686202685640e-04	-9.090109890109889087e-04	6.974358974358973713e-05	-7.912087912087912244e-05	2.207570207570207368e-05	1.543345543345543027e-05	4.864468864468864053e-05	2.754578754578754392e-05	-6.036630036630036538e-05	7.619047619047617936e-06	3.262515262515262198e-05	-5.216117216117215663e-05	1.934065934065933856e-05	7.619047619047617936e-06	5.606837606837606491e-05	2.949938949938949467e-05	-6.622710622710622781e-05	7.619047619047617936e-06
-5.606837606837606491e-05	1.152625152625152537e-05	-4.434676434676434683e-05	1.271794871794871781e-04	-3.926739926739926877e-05	9.828571428571427401e-04	-9.902808302808302661e-04	8.537240537240537027e-05	-6.622710622710622781e-05	2.910866910866910588e-05	6.446886446886445620e-06	4.434676434676434683e-05	4.083028083028082396e-05	-5.294261294261294099e-05	7.619047619047617936e-06	1.816849816849816539e-05	-4.981684981684981708e-05	9.572649572649571232e-06	4.473748473748473224e-05	4.708180708180707857e-05	3.809523809523809222e-05	-5.841269841269841124e-05	7.619047619047617936e-06
-6.778998778998778299e-05	-2.949938949938950145e-05	9.572649572649571232e-06	6.427350427350427367e-05	-9.787545787545787949e-05	1.062564102564102393e-03	-1.044590964590964583e-03	5.528693528693528732e-05	-5.684981684981684928e-05	2.090354090354090390e-05	1.367521367521366926e-06	4.043956043956043855e-05	1.894993894993894976e-05	-4.356532356532356247e-05	4.161172161172160832e-05	-1.035409035409035391e-05	-4.669108669108668638e-05	8.009768009768009273e-06	-9.181929181929182436e-06	5.645909645909645710e-05	5.606837606837606491e-05	-7.013431013431013609e-05	4.161172161172160832e-05
-3.575091575091575267e-05	-1.582417582417582245e-05	4.043956043956043855e-05	1.816849816849816539e-05	-5.450549450549450295e-05	1.048107448107447794e-03	-1.035995115995115914e-03	4.747252747252747075e-05	-4.884004884004884509e-06	9.181929181929180742e-06	1.953601953601946625e-07	4.004884004884004637e-05	2.598290598290598196e-05	-2.989010989010989025e-05	7.404151404151403082e-05	-2.481074481074480880e-05	-4.630036630036629420e-05	8.400488400488398069e-06	-4.004884004884004637e-05	4.590964590964590879e-05	6.505494505494504448e-05	-9.162393162393161811e-05	7.404151404151403082e-05
-1.113553113553113658e-05	3.711843711843710922e-06	6.974358974358973713e-05	-2.324786324786324684e-05	-4.102564102564102683e-06	1.010598290598290578e-03	-9.949694749694748368e-04	2.676434676434676294e-05	2.559218559218558978e-05	-1.465201465201465268e-05	2.930402930402929519e-06	3.496947496947496153e-05	1.777777777777777660e-05	-1.758241758241758898e-06	5.411477411477411077e-05	-1.973137973137973074e-05	-4.630036630036629420e-05	9.181929181929180742e-06	-6.935286935286933817e-05	4.356532356532356247e-05	6.818070818070818195e-05	-7.716727716727715474e-05	5.411477411477411077e-05
-3.145299145299145221e-05	4.161172161172160832e-05	8.791208791208790252e-06	1.855921855921855758e-05	-1.035409035409035391e-05	9.898901098901098129e-04	-9.629304029304028810e-04	2.090354090354090390e-05	2.207570207570207368e-05	-3.067155067155067461e-05	6.056166056166055131e-06	3.731379731379731463e-05	-6.446886446886447315e-06	2.402930402930402782e-05	-1.074481074481074439e-05	2.949938949938949467e-05	-3.848595848595848441e-05	9.181929181929180742e-06	-8.400488400488399763e-06	3.536019536019536049e-05	6.114774114774113620e-05	-5.997557997557997320e-05	-1.074481074481074439e-05
-5.997557997557997320e-05	1.127228327228327147e-04	-1.010012210012209899e-04	9.123321123321123270e-05	-3.340659340659340635e-05	9.652747252747251663e-04	-9.301098901098900189e-04	4.161172161172160832e-05	-6.837606837606837804e-06	-1.816849816849816539e-05	1.504273504273504148e-05	3.887667887667886981e-05	-5.274725274725274999e-06	2.910866910866910588e-05	-2.324786324786324684e-05	2.832722832722832490e-05	-3.692307692307692245e-05	9.963369963369963416e-06	1.013919413919413888e-04	1.953601953601946625e-07	4.356532356532356247e-05	-4.200244200244200051e-05	-2.324786324786324684e-05
-7.677655677655676933e-05	1.330402930402930541e-04	-8.888888888888887960e-05	3.731379731379731463e-05	-4.395604395604395465e-05	9.082295482295481108e-04	-8.937728937728937288e-04	3.418803418803418394e-05	-5.724053724053724146e-05	-1.230769230769230805e-05	2.363858363858363564e-05	3.692307692307691567e-05	-2.090354090354090390e-05	-1.191697191697191756e-05	1.387057387057386831e-05	1.074481074481074270e-05	-3.028083028083027904e-05	8.009768009768009273e-06	8.927960927960926500e-05	-1.426129426129426219e-05	2.363858363858363564e-05	-5.841269841269841124e-05	1.387057387057386831e-05
-9.162393162393161811e-05	7.443223443223442978e-05	2.207570207570207368e-05	-3.614163614163613808e-05	-5.255189255189254881e-05	8.476678876678876273e-04	-8.468864468864468293e-04	2.012210012210011953e-05	-7.208791208791209023e-05	-1.074481074481074439e-05	2.715506715506715174e-05	3.457875457875457612e-05	-1.387057387057387001e-05	-2.246642246642246586e-05	6.446886446886445620e-06	9.572649572649571232e-06	-2.129426129426129270e-05	2.148962148962148540e-06	-2.168498168498168488e-05	1.035409035409035221e-05	3.301587301587300739e-05	-4.512820512820513120e-05	6.446886446886445620e-06
-7.404151404151404438e-05	1.387057387057386831e-05	6.778998778998778299e-05	-2.989010989010989025e-05	-3.262515262515262198e-05	7.937484737484737634e-04	-8.070329670329670028e-04	2.402930402930402782e-05	-1.209279609279609167e-04	1.582417582417582245e-05	2.324786324786324684e-05	4.239316239316239269e-05	-2.363858363858363902e-05	-4.122100122100122292e-05	3.321123321123320433e-06	2.402930402930402782e-05	-1.934065934065934194e-05	2.539682539682539030e-06	-6.739926739926739758e-05	4.161172161172160832e-05	4.708180708180707857e-05	-5.880341880341879665e-05	3.321123321123320433e-06
-4.239316239316239269e-05	-2.793650793650793610e-05	1.002197802197802190e-04	-2.402930402930402782e-05	-6.837606837606837804e-06	7.679609279609279741e-04	-7.999999999999999299e-04	4.317460317460317028e-05	-1.478876678876678893e-04	2.754578754578754392e-05	1.230769230769230635e-05	5.919413919413918883e-05	-6.075702075702075079e-05	-2.793650793650793610e-05	-1.699633699633699562e-05	5.919413919413918883e-05	-1.855921855921856096e-05	1.367521367521366926e-06	-9.982905982905982008e-05	4.043956043956043855e-05	7.716727716727715474e-05	-7.873015873015873703e-05	-1.699633699633699562e-05
-6.192918192918192056e-05	-5.333333333333333318e-05	1.045177045177045127e-04	1.426129426129426050e-05	-6.153846153846153516e-05	7.871062271062271437e-04	-7.781196581196580218e-04	5.645909645909645710e-05	-1.221001221001221000e-04	2.363858363858363564e-05	1.191697191697191417e-05	6.075702075702075079e-05	-6.505494505494504448e-05	-2.148962148962149811e-06	-5.255189255189254881e-05	9.709401709401708157e-05	-4.493284493284494019e-06	1.953601953601946625e-07	-1.041269841269841273e-04	5.372405372405372536e-05	9.553113553113552639e-05	-8.927960927960926500e-05	-5.255189255189254881e-05
-5.802197802197801905e-05	-3.418803418803418394e-05	8.009768009768009273e-06	1.236630036630036688e-04	-8.576312576312575568e-05	8.039072039072038111e-04	-7.675702075702075210e-04	8.849816849816849419e-05	-8.341880341880341613e-05	2.168498168498168149e-05	9.572649572649571232e-06	7.326007326007324646e-05	-2.832722832722832829e-05	2.676434676434676294e-05	-1.037362637362637284e-04	1.275702075702075770e-04	-3.321123321123321703e-06	-1.953601953601960389e-07	-7.619047619047618784e-06	3.965811965811965418e-05	8.810744810744810878e-05	-5.255189255189254881e-05	-1.037362637362637284e-04
-1.074481074481074439e-05	9.572649572649571232e-06	4.317460317460317028e-05	3.223443223443222980e-05	-5.450549450549450295e-05	8.152380952380951099e-04	-7.515506715506714347e-04	6.427350427350427367e-05	1.367521367521366926e-06	1.543345543345543027e-05	2.246642246642246247e-05	6.739926739926739758e-05	4.083028083028082396e-05	8.400488400488398069e-06	7.228327228327227447e-06	5.098901098901098008e-05	-8.791208791208791947e-06	3.321123321123320433e-06	-4.278388278388277810e-05	2.871794871794871708e-05	5.958485958485958101e-05	-7.247863247863247564e-05	7.228327228327227447e-06
2.402930402930402782e-05	4.434676434676434683e-05	7.208791208791209023e-05	-2.949938949938950145e-05	3.340659340659340635e-05	7.683516483516483189e-04	-7.257631257631257538e-04	3.496947496947496153e-05	1.230769230769230635e-05	9.181929181929180742e-06	3.536019536019536049e-05	5.177045177045177122e-05	4.786324786324786294e-05	-1.543345543345543366e-05	7.990231990231989325e-05	-9.768009768009774947e-07	-1.191697191697191756e-05	1.074481074481074270e-05	-7.169719169719169127e-05	2.989010989010989025e-05	2.285714285714285804e-05	-7.638583638583638393e-05	7.990231990231989325e-05
3.575091575091575267e-05	7.130647130647130587e-05	6.466422466422465907e-05	-6.114774114774114975e-05	4.630036630036629420e-05	7.468620268620267556e-04	-6.847374847374846762e-04	2.539682539682539030e-06	1.191697191697191417e-05	-1.777777777777777660e-05	4.434676434676434683e-05	4.434676434676434683e-05	2.207570207570207368e-05	-7.619047619047618784e-06	9.084249084249084729e-05	-2.129426129426129270e-05	-1.699633699633699562e-05	1.621489621489621464e-05	-6.427350427350427367e-05	2.832722832722832490e-05	2.930402930402929519e-06	-6.114774114774114975e-05	9.084249084249084729e-05
1.894993894993894976e-05	8.224664224664224635e-05	3.809523809523809222e-05	-6.075702075702075079e-05	1.738705738705738441e-05	7.206837606837607300e-04	-6.558241758241756952e-04	-2.539682539682540300e-06	-7.560439560439559956e-05	1.191697191697191417e-05	4.825396825396824834e-05	4.786324786324786294e-05	-2.715506715506715174e-05	-9.181929181929182436e-06	1.006105006105006045e-04	-2.910866910866910588e-05	-1.777777777777777660e-05	2.442002442002441662e-05	-3.770451770451770682e-05	2.129426129426129270e-05	-8.009768009768009273e-06	-6.231990231990231952e-05	1.006105006105006045e-04
-9.181929181929182436e-06	9.787545787545786594e-05	-2.148962148962149811e-06	-3.848595848595848441e-05	-2.090354090354090390e-05	6.988034188034188219e-04	-6.323809523809524082e-04	3.321123321123320433e-06	-1.494505494505494580e-04	3.496947496947496153e-05	5.216117216117215663e-05	4.590964590964590879e-05	-7.130647130647130587e-05	-2.481074481074480880e-05	9.631257631257631076e-05	-1.347985347985347952e-05	-1.191697191697191756e-05	3.028083028083027904e-05	2.539682539682539030e-06	1.953601953601946625e-07	-4.493284493284494019e-06	-8.302808302808303072e-05	9.631257631257631076e-05
-7.130647130647130587e-05	1.240537240537240406e-04	-3.340659340659340635e-05	-6.837606837606837804e-06	-1.010012210012209899e-04	6.866910866910866168e-04	-6.054212454212453678e-04	3.223443223443222980e-05	-1.369474969474969352e-04	3.770451770451770682e-05	4.590964590964590879e-05	6.192918192918192056e-05	-3.809523809523809222e-05	-1.308913308913309072e-05	4.747252747252747075e-05	1.426129426129426050e-05	-8.009768009768009273e-06	2.793650793650793610e-05	3.379731379731379853e-05	-3.106227106227106002e-05	4.102564102564101835e-06	-5.450549450549450295e-05	4.747252747252747075e-05
-5.411477411477411077e-05	9.865689865689866386e-05	1.367521367521366926e-06	-1.855921855921856096e-05	-1.017826617826617742e-04	6.808302808302807950e-04	-6.038583638583638804e-04	5.255189255189254881e-05	-8.459096459096458590e-05	4.278388278388277810e-05	4.004884004884004637e-05	7.091575091575092046e-05	4.239316239316239269e-05	-3.418803418803418394e-05	4.356532356532356247e-05	1.894993894993894976e-05	-7.619047619047618784e-06	2.520146520146520098e-05	-9.768009768009774947e-07	-2.910866910866910588e-05	1.269841269841269684e-05	-4.864468864468864053e-05	4.356532356532356247e-05
-3.418803418803418394e-05	7.130647130647130587e-05	2.715506715506715174e-05	-2.207570207570207368e-05	-4.395604395604395465e-05	6.472283272283271350e-04	-6.046398046398046783e-04	4.278388278388277810e-05	-7.619047619047618784e-06	6.446886446886445620e-06	3.262515262515262198e-05	6.857142857142856736e-05	7.794871794871793911e-05	-4.122100122100122292e-05	6.153846153846153516e-05	2.930402930402929519e-06	-1.465201465201465268e-05	2.442002442002441662e-05	-2.676434676434676294e-05	8.791208791208790252e-06	1.426129426129426050e-05	-6.466422466422465907e-05	6.153846153846153516e-05
4.493284493284492325e-06	2.442002442002441662e-05	4.004884004884004637e-05	2.637362637362637076e-05	-2.168498168498168488e-05	6.530891330891330651e-04	-6.054212454212453678e-04	6.974358974358973713e-05	-1.758241758241758898e-06	-8.400488400488399763e-06	2.442002442002441662e-05	6.739926739926739758e-05	2.832722832722832490e-05	-5.665445665445665488e-06	3.809523809523809222e-05	2.090354090354090390e-05	-2.481074481074480880e-05	2.246642246642246247e-05	-3.965811965811965418e-05	3.145299145299145221e-05	3.379731379731379853e-05	-7.130647130647130587e-05	3.809523809523809222e-05
6.056166056166055131e-06	2.148962148962148540e-06	5.020757020757020249e-05	6.837606837606836957e-06	-3.770451770451770682e-05	6.456654456654456475e-04	-5.843223443223442577e-04	4.317460317460317028e-05	1.035409035409035221e-05	-3.926739926739926877e-05	2.442002442002441662e-05	6.388278388278387471e-05	1.308913308913308903e-05	1.699633699633699562e-05	-3.321123321123321703e-06	3.262515262515262198e-05	-3.184371184371184439e-05	1.738705738705738441e-05	-4.981684981684981708e-05	4.981684981684981708e-05	4.590964590964590879e-05	-6.075702075702075079e-05	-3.321123321123321703e-06
1.816849816849816539e-05	5.274725274725273304e-06	-1.973137973137973074e-05	8.224664224664224635e-05	-8.009768009768009273e-06	6.163614163614163219e-04	-5.788522588522587806e-04	5.763125763125762687e-05	-5.919413919413919561e-05	-1.855921855921856096e-05	1.738705738705738441e-05	7.013431013431012254e-05	-3.067155067155067461e-05	2.539682539682539030e-06	-4.493284493284494019e-06	4.317460317460317028e-05	-3.614163614163613808e-05	1.426129426129426050e-05	2.012210012210011953e-05	5.528693528693528732e-05	4.200244200244200051e-05	-7.443223443223442978e-05	-4.493284493284494019e-06
2.168498168498168149e-05	3.614163614163613808e-05	4.493284493284492325e-06	5.294261294261293422e-05	1.269841269841269684e-05	6.026862026862026293e-04	-5.710378510378510183e-04	7.130647130647130587e-05	-9.787545787545787949e-05	1.367521367521366926e-06	1.191697191697191417e-05	7.443223443223442978e-05	-3.965811965811965418e-05	-9.181929181929182436e-06	-8.400488400488399763e-06	4.825396825396824834e-05	-3.848595848595848441e-05	1.152625152625152537e-05	-4.102564102564102683e-06	4.630036630036629420e-05	4.122100122100122292e-05	-7.873015873015873703e-05	-8.400488400488399763e-06
9.572649572649571232e-06	7.404151404151403082e-05	6.935286935286933817e-05	-6.505494505494504448e-05	2.598290598290598196e-05	5.675213675213674818e-04	-5.452503052503052290e-04	3.926739926739926877e-05	-9.982905982905982008e-05	3.321123321123320433e-06	6.837606837606836957e-06	7.794871794871793911e-05	-2.832722832722832829e-05	3.418803418803418394e-05	-5.919413919413919561e-05	4.239316239316239269e-05	-3.379731379731379853e-05	4.884004884004883662e-06	-6.896214896214895277e-05	1.074481074481074270e-05	4.864468864468864053e-05	-1.855921855921856096e-05	-5.919413919413919561e-05
1.582417582417582245e-05	8.029304029304029221e-05	4.161172161172160832e-05	-4.356532356532356247e-05	1.699633699633699562e-05	5.847130647130646024e-04	-5.608791208791208622e-04	5.333333333333333318e-05	-5.020757020757020249e-05	8.400488400488398069e-06	-1.269841269841269854e-05	8.537240537240537027e-05	1.953601953601946625e-07	2.012210012210011953e-05	-1.660561660561660682e-05	2.637362637362637076e-05	-2.402930402930402782e-05	-4.493284493284494019e-06	-4.122100122100122292e-05	-1.152625152625152537e-05	4.356532356532356247e-05	-3.653235653235653026e-05	-1.660561660561660682e-05
1.035409035409035221e-05	6.896214896214895277e-05	2.676434676434676294e-05	-4.122100122100122292e-05	-4.884004884004884509e-06	5.905738705738705326e-04	-5.757264957264956974e-04	5.528693528693528732e-05	2.930402930402929519e-06	-2.148962148962149811e-06	-2.012210012210011953e-05	6.778998778998778299e-05	2.598290598290598196e-05	4.043956043956043855e-05	-1.777777777777777660e-05	-5.860805860805867933e-07	-2.363858363858363902e-05	-5.274725274725274999e-06	-2.637362637362637415e-05	-3.770451770451770682e-05	5.255189255189254881e-05	-2.090354090354090390e-05	-1.777777777777777660e-05
-4.102564102564102683e-06	6.935286935286933817e-05	2.715506715506715174e-05	-8.185592185592186095e-05	-4.356532356532356247e-05	5.925274725274725816e-04	-5.589255189255188131e-04	1.934065934065933856e-05	5.137973137973137904e-05	-1.738705738705738780e-05	-8.009768009768009273e-06	3.340659340659340635e-05	5.177045177045177122e-05	4.786324786324786294e-05	3.711843711843710922e-06	-4.395604395604395465e-05	-1.621489621489621464e-05	-5.274725274725274999e-06	-2.676434676434676294e-05	-5.333333333333333318e-05	5.645909645909645710e-05	-1.621489621489621464e-05	3.711843711843710922e-06
-1.269841269841269854e-05	5.411477411477411077e-05	-2.793650793650793610e-05	-3.301587301587302094e-05	-6.192918192918192056e-05	5.585347985347984684e-04	-5.280586080586081085e-04	1.113553113553113488e-05	2.402930402930402782e-05	-7.228327228327229141e-06	-4.102564102564102683e-06	2.637362637362637076e-05	4.825396825396824834e-05	-1.894993894993894976e-05	6.700854700854701218e-05	-5.684981684981684928e-05	-1.152625152625152537e-05	-1.191697191697191756e-05	2.832722832722832490e-05	-4.825396825396824834e-05	3.575091575091575267e-05	-4.981684981684981708e-05	6.700854700854701218e-05
-3.145299145299145221e-05	9.396825396825395766e-05	-8.732600732600732441e-05	-1.777777777777777660e-05	-7.365079365079364542e-05	5.198534798534797845e-04	-5.065689865689865451e-04	1.738705738705738441e-05	-5.919413919413919561e-05	2.539682539682539030e-06	-5.860805860805867933e-07	1.426129426129426050e-05	1.738705738705738441e-05	-8.185592185592186095e-05	8.654456654456654005e-05	-6.466422466422465907e-05	-9.572649572649572926e-06	-1.738705738705738780e-05	8.771672771672770982e-05	-7.052503052503052150e-05	6.837606837606836957e-06	-6.271062271062270493e-05	8.654456654456654005e-05
5.860805860805853110e-07	9.865689865689866386e-05	-4.004884004884004637e-05	-5.841269841269841124e-05	-2.129426129426129270e-05	4.803907203907203569e-04	-4.745299145299145351e-04	1.582417582417582245e-05	-1.025641025641025586e-04	3.770451770451770682e-05	-9.768009768009774947e-07	1.308913308913308903e-05	-6.837606837606837804e-06	-5.567765567765567950e-05	5.880341880341879665e-05	-4.747252747252747075e-05	-1.269841269841269854e-05	-2.989010989010989025e-05	4.043956043956043855e-05	-5.528693528693528732e-05	-1.758241758241758898e-06	-5.294261294261294099e-05	5.880341880341879665e-05
2.285714285714285804e-05	7.052503052503052150e-05	-1.699633699633699562e-05	-5.606837606837606491e-05	4.102564102564101835e-06	4.569474969474969614e-04	-4.784371184371184163e-04	3.731379731379731463e-05	-2.949938949938950145e-05	-5.860805860805867933e-07	-1.699633699633699562e-05	3.301587301587300739e-05	2.539682539682539030e-06	-3.145299145299145221e-05	6.837606837606836957e-06	8.009768009768009273e-06	-1.816849816849816539e-05	-4.669108669108668638e-05	1.738705738705738441e-05	-4.747252747252747075e-05	-1.152625152625152537e-05	-4.434676434676434683e-05	6.837606837606836957e-06
4.083028083028082396e-05	4.747252747252747075e-05	-1.191697191697191756e-05	-2.637362637362637415e-05	4.043956043956043855e-05	4.467887667887667511e-04	-4.885958485958486266e-04	5.020757020757020249e-05	-4.903540903540903949e-05	-1.269841269841269854e-05	-2.363858363858363902e-05	2.949938949938949467e-05	-5.333333333333333318e-05	-4.884004884004884509e-06	-2.246642246642246586e-05	2.402930402930402782e-05	-2.363858363858363902e-05	-5.294261294261294099e-05	1.230769230769230635e-05	-1.504273504273504148e-05	-1.035409035409035391e-05	-4.903540903540903949e-05	-2.246642246642246586e-05
5.411477411477411077e-05	8.791208791208790252e-06	-3.321123321123321703e-06	1.347985347985347952e-05	3.614163614163613808e-05	4.624175824175823842e-04	-4.796092796092796132e-04	5.372405372405372536e-05	-2.090354090354090390e-05	-2.910866910866910588e-05	-1.894993894993894976e-05	2.246642246642246247e-05	-5.333333333333333318e-05	3.321123321123320433e-06	-4.200244200244200051e-05	4.434676434676434683e-05	-2.168498168498168488e-05	-4.512820512820513120e-05	3.711843711843710922e-06	3.418803418803418394e-05	-6.446886446886447315e-06	-6.310134310134310389e-05	-4.200244200244200051e-05
1.269841269841269684e-05	-1.621489621489621464e-05	-8.400488400488399763e-06	8.791208791208790252e-06	-5.665445665445665488e-06	4.331135531135531127e-04	-4.479609279609279480e-04	1.660561660561660343e-05	-2.676434676434676294e-05	-4.083028083028083073e-05	-1.035409035409035391e-05	2.363858363858363564e-05	-6.114774114774114975e-05	-4.884004884004884509e-06	-5.137973137973137904e-05	6.349206349206348930e-05	-1.308913308913309072e-05	-4.434676434676434683e-05	8.791208791208790252e-06	5.645909645909645710e-05	-5.274725274725274999e-06	-6.427350427350427367e-05	-5.137973137973137904e-05
-4.317460317460317706e-05	8.400488400488398069e-06	-3.965811965811965418e-05	5.528693528693528732e-05	-7.247863247863247564e-05	4.405372405372405304e-04	-4.256898656898656951e-04	3.770451770451770682e-05	-1.615628815628815547e-04	1.660561660561660343e-05	-1.758241758241758898e-06	2.246642246642246247e-05	-1.318681318681318843e-04	-5.665445665445665488e-06	-2.148962148962149811e-06	1.543345543345543027e-05	9.768009768009760124e-07	-4.590964590964590879e-05	4.004884004884004637e-05	4.864468864468864053e-05	-8.400488400488399763e-06	-5.411477411477411077e-05	-2.148962148962149811e-06
-3.340659340659340635e-05	6.818070818070818195e-05	-5.098901098901099363e-05	8.791208791208790252e-06	-6.231990231990231952e-05	4.381929181929181366e-04	-4.030280830280829891e-04	1.973137973137973074e-05	-1.166300366300366230e-04	3.262515262515262198e-05	2.539682539682539030e-06	5.274725274725273304e-06	-7.482295482295482874e-05	9.768009768009760124e-07	1.465201465201465099e-05	-1.387057387057387001e-05	1.152625152625152537e-05	-4.434676434676434683e-05	5.137973137973137904e-05	1.777777777777777660e-05	-2.559218559218559317e-05	-4.942612942612942489e-05	1.465201465201465099e-05
-1.934065934065934194e-05	7.599511599511598497e-05	-1.035409035409035391e-05	-6.818070818070818195e-05	-5.528693528693528732e-05	4.233455433455433014e-04	-3.873992673992673560e-04	-2.930402930402930790e-06	4.493284493284492325e-06	2.363858363858363564e-05	2.930402930402929519e-06	1.758241758241757415e-06	2.989010989010989025e-05	3.731379731379731463e-05	9.181929181929180742e-06	-4.161172161172160832e-05	4.493284493284492325e-06	-6.231990231990231952e-05	1.074481074481074270e-05	-6.056166056166056825e-06	-2.754578754578754731e-05	-1.269841269841269854e-05	9.181929181929180742e-06
4.493284493284492325e-06	9.318681318681317329e-05	1.367521367521366926e-06	-8.927960927960926500e-05	-9.181929181929182436e-06	4.092796092796092641e-04	-3.948229548229548278e-04	4.493284493284492325e-06	6.739926739926739758e-05	1.387057387057386831e-05	2.539682539682539030e-06	-9.768009768009774947e-07	7.951159951159950784e-05	4.864468864468864053e-05	2.715506715506715174e-05	-7.169719169719169127e-05	-6.446886446886447315e-06	-6.271062271062270493e-05	-9.768009768009774947e-07	-2.520146520146520098e-05	-3.731379731379731463e-05	9.768009768009760124e-07	2.715506715506715174e-05
5.255189255189254881e-05	1.103785103785103752e-04	-2.559218559218559317e-05	-8.185592185592186095e-05	4.942612942612942489e-05	4.049816849816849297e-04	-3.889621489621489518e-04	-1.035409035409035391e-05	6.700854700854701218e-05	1.426129426129426050e-05	4.493284493284492325e-06	-1.230769230769230805e-05	8.302808302808303072e-05	1.465201465201465099e-05	7.208791208791209023e-05	-9.631257631257631076e-05	-1.426129426129426219e-05	-5.958485958485958101e-05	2.598290598290598196e-05	-3.575091575091575267e-05	-3.418803418803418394e-05	-2.754578754578754731e-05	7.208791208791209023e-05
5.958485958485958101e-05	6.505494505494504448e-05	-4.004884004884004637e-05	-2.930402930402930790e-06	4.356532356532356247e-05	4.116239316239316036e-04	-3.788034188034187957e-04	5.665445665445664641e-06	4.200244200244200051e-05	4.102564102564101835e-06	4.884004884004883662e-06	-9.572649572649572926e-06	5.567765567765567950e-05	-2.930402930402930790e-06	7.443223443223442978e-05	-8.341880341880341613e-05	-1.738705738705738780e-05	-5.684981684981684928e-05	4.043956043956043855e-05	5.274725274725273304e-06	-2.285714285714285804e-05	-4.434676434676434683e-05	7.443223443223442978e-05
2.793650793650793610e-05	4.864468864468864053e-05	-9.904761904761904927e-05	9.943833943833943468e-05	2.051282051282051172e-05	4.077167277167276682e-04	-3.834920634920634748e-04	3.262515262515262198e-05	-2.012210012210011953e-05	6.056166056166055131e-06	5.860805860805853110e-07	8.400488400488398069e-06	-2.481074481074480880e-05	5.450549450549450295e-05	1.113553113553113488e-05	-4.434676434676434683e-05	-1.074481074481074439e-05	-5.802197802197801905e-05	9.943833943833943468e-05	3.711843711843710922e-06	8.400488400488398069e-06	-1.269841269841269854e-05	1.113553113553113488e-05
3.321123321123320433e-06	6.778998778998778299e-05	-8.888888888888887960e-05	1.041269841269841273e-04	3.653235653235653026e-05	3.655189255189255021e-04	-3.725518925518925208e-04	5.684981684981684250e-05	-8.068376068376067762e-05	9.963369963369963416e-06	2.930402930402929519e-06	6.446886446886445620e-06	-9.279609279609278788e-05	5.684981684981684250e-05	-1.191697191697191756e-05	-1.113553113553113658e-05	4.884004884004883662e-06	-5.919413919413919561e-05	8.927960927960926500e-05	-1.113553113553113658e-05	2.285714285714285804e-05	-2.754578754578754731e-05	-1.191697191697191756e-05
-8.400488400488399763e-06	4.239316239316239269e-05	-4.317460317460317706e-05	8.849816849816849419e-05	1.777777777777777660e-05	3.463736263736263868e-04	-3.412942612942612545e-04	5.606837606837606491e-05	-8.146520146520146199e-05	1.269841269841269684e-05	9.963369963369963416e-06	-1.367521367521368196e-06	-8.380952380952380154e-05	6.075702075702075079e-05	-5.841269841269841124e-05	2.285714285714285804e-05	1.426129426129426050e-05	-6.114774114774114975e-05	4.356532356532356247e-05	1.387057387057386831e-05	2.012210012210011953e-05	-1.699633699633699562e-05	-5.841269841269841124e-05
-6.446886446886447315e-06	-2.129426129426129270e-05	3.184371184371184439e-05	-4.493284493284494019e-06	-9.181929181929182436e-06	2.947985347985347540e-04	-3.057387057387057081e-04	1.894993894993894976e-05	-3.926739926739926877e-05	-1.387057387057387001e-05	2.285714285714285804e-05	2.539682539682539030e-06	-5.645909645909645710e-05	7.482295482295482874e-05	-9.357753357753357225e-05	4.825396825396824834e-05	9.181929181929180742e-06	-6.192918192918192056e-05	-3.145299145299145221e-05	3.887667887667886981e-05	-1.367521367521368196e-06	1.074481074481074270e-05	-9.357753357753357225e-05
-2.930402930402930790e-06	9.768009768009760124e-07	3.770451770451770682e-05	-7.091575091575092046e-05	-1.387057387057387001e-05	2.561172161172161244e-04	-2.635409035409034878e-04	-1.387057387057387001e-05	-1.006105006105006045e-04	4.083028083028082396e-05	3.575091575091575267e-05	-1.308913308913309072e-05	-3.262515262515262198e-05	-9.768009768009774947e-07	-8.791208791208791947e-06	6.837606837606836957e-06	1.152625152625152537e-05	-5.997557997557997320e-05	-3.731379731379731463e-05	-4.884004884004884509e-06	-8.791208791208791947e-06	-2.129426129426129270e-05	-8.791208791208791947e-06
5.274725274725273304e-06	9.572649572649571232e-06	2.793650793650793610e-05	-1.025641025641025586e-04	-4.551892551892551661e-05	2.647130647130647389e-04	-2.322832722832722757e-04	-4.590964590964590879e-05	-1.146764346764346824e-04	3.145299145299145221e-05	4.239316239316239269e-05	-2.012210012210011953e-05	-3.496947496947496831e-05	-4.004884004884004637e-05	5.177045177045177122e-05	-3.653235653235653026e-05	8.009768009768009273e-06	-5.880341880341879665e-05	-2.754578754578754731e-05	-2.637362637362637415e-05	-9.181929181929182436e-06	-3.731379731379731463e-05	5.177045177045177122e-05
2.363858363858363564e-05	3.301587301587300739e-05	3.028083028083027904e-05	-1.037362637362637284e-04	-5.059829059829059467e-05	3.201953601953601986e-04	-2.334554334554334455e-04	-5.177045177045177122e-05	-5.098901098901099363e-05	2.637362637362637076e-05	4.161172161172160832e-05	-1.426129426129426219e-05	-1.426129426129426219e-05	6.837606837606836957e-06	5.724053724053724146e-05	-4.630036630036629420e-05	5.860805860805853110e-07	-6.036630036630036538e-05	-2.989010989010989025e-05	-3.301587301587302094e-05	1.367521367521366926e-06	-2.832722832722832829e-05	5.724053724053724146e-05
1.543345543345543027e-05	7.873015873015873703e-05	2.246642246642246247e-05	-9.514041514041514098e-05	-1.191697191697191756e-05	3.268376068376068182e-04	-2.416605616605616339e-04	-5.020757020757020249e-05	-3.809523809523809222e-05	2.363858363858363564e-05	3.809523809523809222e-05	-1.387057387057387001e-05	-1.465201465201465268e-05	-2.930402930402930790e-06	8.654456654456654005e-05	-5.802197802197801905e-05	-3.711843711843712193e-06	-6.427350427350427367e-05	-2.207570207570207368e-05	-4.747252747252747075e-05	8.791208791208790252e-06	-4.122100122100122292e-05	8.654456654456654005e-05
1.387057387057386831e-05	9.709401709401708157e-05	2.910866910866910588e-05	-8.107448107448106303e-05	2.715506715506715174e-05	3.158974358974359184e-04	-2.389255189255189225e-04	-4.317460317460317706e-05	-3.028083028083027904e-05	2.363858363858363564e-05	3.496947496947496153e-05	-1.230769230769230805e-05	5.860805860805853110e-07	-2.090354090354090390e-05	8.459096459096458590e-05	-4.669108669108668638e-05	-9.181929181929182436e-06	-6.388278388278387471e-05	-2.871794871794871708e-05	-2.793650793650793610e-05	7.228327228327227447e-06	-5.724053724053724146e-05	8.459096459096458590e-05
1.230769230769230635e-05	6.036630036630036538e-05	3.067155067155066784e-05	-3.301587301587302094e-05	1.738705738705738441e-05	2.916727716727716708e-04	-2.119658119658119635e-04	-2.520146520146520098e-05	-2.148962148962149811e-06	1.894993894993894976e-05	3.653235653235653026e-05	-9.963369963369963416e-06	7.228327228327227447e-06	9.963369963369963416e-06	6.231990231990231952e-05	-3.496947496947496831e-05	-1.504273504273504148e-05	-6.857142857142856736e-05	-3.028083028083027904e-05	4.102564102564101835e-06	2.539682539682539030e-06	-3.809523809523809222e-05	6.231990231990231952e-05
-2.051282051282051511e-05	3.653235653235653026e-05	4.551892551892551661e-05	-3.731379731379731463e-05	-1.074481074481074439e-05	2.588522588522588087e-04	-1.998534798534798396e-04	-2.324786324786324684e-05	1.758241758241757415e-06	2.442002442002441662e-05	3.575091575091575267e-05	-4.493284493284494019e-06	2.832722832722832490e-05	-1.230769230769230805e-05	6.974358974358973713e-05	-2.637362637362637415e-05	-1.934065934065934194e-05	-6.622710622710622781e-05	-4.512820512820513120e-05	1.426129426129426050e-05	-4.493284493284494019e-06	-4.356532356532356247e-05	6.974358974358973713e-05
-4.786324786324786294e-05	5.137973137973137904e-05	2.520146520146520098e-05	-4.434676434676434683e-05	-3.067155067155067461e-05	2.912820512820512718e-04	-2.354090354090353861e-04	-4.004884004884004637e-05	-3.262515262515262198e-05	3.262515262515262198e-05	3.418803418803418394e-05	-4.102564102564102683e-06	3.321123321123320433e-06	1.953601953601946625e-07	4.278388278388277810e-05	-1.543345543345543366e-05	-1.816849816849816539e-05	-6.583638583638584240e-05	-2.481074481074480880e-05	-2.539682539682540300e-06	8.009768009768009273e-06	-3.809523809523809222e-05	4.278388278388277810e-05
-6.192918192918192056e-05	6.896214896214895277e-05	-1.855921855921856096e-05	-1.191697191697191756e-05	-4.864468864468864053e-05	3.139438339438339778e-04	-2.514285714285713911e-04	-3.614163614163613808e-05	-2.051282051282051511e-05	1.953601953601946625e-07	3.457875457875457612e-05	5.860805860805853110e-07	-2.520146520146520098e-05	5.333333333333333318e-05	-5.860805860805867933e-07	-1.074481074481074439e-05	-1.660561660561660682e-05	-6.192918192918192056e-05	1.894993894993894976e-05	-7.228327228327229141e-06	1.758241758241757415e-06	-5.860805860805867933e-07	-5.860805860805867933e-07
-5.098901098901099363e-05	7.091575091575092046e-05	-1.777777777777777660e-05	-1.758241758241758898e-06	-1.660561660561660682e-05	1.631257631257630963e-04	-1.260073260073260083e-04	-1.894993894993894976e-05	-1.934065934065934194e-05	1.953601953601946625e-07	2.481074481074480880e-05	1.621489621489621464e-05	-2.520146520146520098e-05	5.098901098901098008e-05	6.446886446886445620e-06	-9.572649572649572926e-06	-2.168498168498168488e-05	-5.841269841269841124e-05	1.816849816849816539e-05	-7.228327228327229141e-06	-6.056166056166056825e-06	1.758241758241757415e-06	6.446886446886445620e-06
-3.692307692307692245e-05	1.060805860805860679e-04	-6.857142857142856736e-05	2.207570207570207368e-05	3.887667887667886981e-05	1.010012210012209899e-04	-1.068620268620268658e-04	-9.572649572649572926e-06	-4.356532356532356247e-05	4.493284493284492325e-06	9.181929181929180742e-06	2.129426129426129270e-05	-3.418803418803418394e-05	4.043956043956043855e-05	2.930402930402929519e-06	-1.660561660561660682e-05	-3.028083028083027904e-05	-5.489621489621489514e-05	6.896214896214895277e-05	-3.262515262515262198e-05	-9.963369963369963416e-06	2.930402930402929519e-06	2.930402930402929519e-06
-1.758241758241758898e-06	7.912087912087912244e-05	-1.092063492063491918e-04	4.786324786324786294e-05	5.216117216117215663e-05	1.799267399267398993e-04	-2.170451770451770415e-04	1.367521367521366926e-06	-3.262515262515262198e-05	-9.768009768009774947e-07	-1.758241758241758898e-06	2.129426129426129270e-05	-2.012210012210011953e-05	3.340659340659340635e-05	-1.230769230769230805e-05	-1.347985347985347952e-05	-3.809523809523809222e-05	-6.036630036630036538e-05	1.095970695970695908e-04	-5.294261294261294099e-05	-8.400488400488399763e-06	6.056166056166055131e-06	-1.230769230769230805e-05
1.387057387057386831e-05	5.606837606837606491e-05	-5.684981684981684928e-05	8.009768009768009273e-06	5.372405372405372536e-05	7.677655677655676933e-05	-1.389010989010988758e-04	2.989010989010989025e-05	-2.598290598290598196e-05	-1.308913308913309072e-05	-2.363858363858363902e-05	3.887667887667886981e-05	-2.832722832722832829e-05	3.340659340659340635e-05	-4.669108669108668638e-05	1.738705738705738441e-05	-5.020757020757020249e-05	-7.169719169719169127e-05	5.724053724053724146e-05	-6.192918192918192056e-05	-6.056166056166056825e-06	7.228327228327227447e-06	-4.669108669108668638e-05
6.446886446886445620e-06	7.013431013431012254e-05	-1.699633699633699562e-05	-6.114774114774114975e-05	3.653235653235653026e-05	1.002197802197802190e-04	-1.506227106227106278e-04	1.191697191697191417e-05	-4.708180708180708534e-05	1.269841269841269684e-05	-3.379731379731379853e-05	2.754578754578754392e-05	-1.660561660561660682e-05	-6.837606837606837804e-06	-3.457875457875457612e-05	1.855921855921855758e-05	-5.372405372405372536e-05	-8.068376068376067762e-05	1.738705738705738441e-05	-9.240537240537240247e-05	4.102564102564101835e-06	-2.090354090354090390e-05	-3.457875457875457612e-05
1.543345543345543027e-05	3.340659340659340635e-05	4.122100122100122292e-05	-1.365567765567765363e-04	1.953601953601946625e-07	1.263980463980464073e-04	-1.181929181929181917e-04	-5.255189255189254881e-05	-3.223443223443222980e-05	-4.884004884004884509e-06	-2.481074481074480880e-05	-2.930402930402930790e-06	-1.113553113553113658e-05	-1.426129426129426219e-05	-6.349206349206348930e-05	2.442002442002441662e-05	-4.747252747252747075e-05	-8.459096459096458590e-05	-4.083028083028083073e-05	-4.512820512820513120e-05	1.113553113553113488e-05	-3.731379731379731463e-05	-6.349206349206348930e-05
-3.321123321123321703e-06	1.894993894993894976e-05	8.146520146520146199e-05	-1.435897435897435820e-04	-9.963369963369963416e-06	2.363858363858363564e-05	-1.465201465201465268e-05	-4.512820512820513120e-05	-4.630036630036629420e-05	-7.619047619047618784e-06	-2.012210012210011953e-05	-1.308913308913309072e-05	-2.754578754578754731e-05	-1.074481074481074439e-05	-1.894993894993894976e-05	-2.871794871794871708e-05	-4.942612942612942489e-05	-8.967032967032966396e-05	-8.107448107448106303e-05	-1.308913308913309072e-05	5.860805860805853110e-07	-3.301587301587302094e-05	-1.894993894993894976e-05
-1.934065934065934194e-05	3.067155067155066784e-05	3.262515262515262198e-05	-1.092063492063491918e-04	1.465201465201465099e-05	-4.889865689865689714e-04	4.694505494505494029e-04	-6.036630036630036538e-05	-3.614163614163613808e-05	-1.230769230769230805e-05	-1.582417582417582245e-05	-3.848595848595848441e-05	-9.181929181929182436e-06	-3.067155067155067461e-05	5.177045177045177122e-05	-1.150671550671550678e-04	-5.020757020757020249e-05	-9.201465201465201707e-05	-3.223443223443222980e-05	-1.035409035409035391e-05	1.953601953601946625e-07	-3.653235653235653026e-05	5.177045177045177122e-05
-3.223443223443222980e-05	4.590964590964590879e-05	-1.855921855921856096e-05	-8.029304029304029221e-05	-7.228327228327229141e-06	2.989010989010989025e-05	-4.278388278388277810e-05	-6.349206349206348930e-05	-1.953601953601960389e-07	-3.418803418803418394e-05	-1.074481074481074439e-05	-5.489621489621489514e-05	2.168498168498168149e-05	-2.676434676434676294e-05	4.942612942612942489e-05	-1.455433455433455226e-04	-4.864468864468864053e-05	-9.357753357753357225e-05	1.894993894993894976e-05	-1.152625152625152537e-05	-1.953601953601960389e-07	-2.598290598290598196e-05	4.942612942612942489e-05
-3.496947496947496831e-05	6.310134310134309034e-05	-7.912087912087912244e-05	-4.356532356532356247e-05	-1.738705738705738780e-05	8.302808302808303072e-05	-1.178021978021977928e-04	-4.278388278388277810e-05	1.621489621489621464e-05	-6.583638583638584240e-05	-1.308913308913309072e-05	-4.864468864468864053e-05	3.321123321123320433e-06	-4.102564102564102683e-06	2.949938949938949467e-05	-1.412454212454212425e-04	-5.216117216117215663e-05	-9.592185592185591180e-05	7.951159951159950784e-05	-2.793650793650793610e-05	-9.572649572649572926e-06	-1.582417582417582245e-05	2.949938949938949467e-05
-1.308913308913309072e-05	6.974358974358973713e-05	-8.459096459096458590e-05	-4.356532356532356247e-05	1.152625152625152537e-05	1.135042735042734991e-04	-1.693772893772893713e-04	-2.754578754578754731e-05	-5.860805860805867933e-07	-5.450549450549450295e-05	-1.660561660561660682e-05	-4.122100122100122292e-05	-8.400488400488399763e-06	-1.894993894993894976e-05	4.004884004884004637e-05	-1.275702075702075770e-04	-4.825396825396824834e-05	-9.943833943833943468e-05	8.498168498168497131e-05	-3.887667887667887659e-05	-2.051282051282051511e-05	-2.989010989010989025e-05	4.004884004884004637e-05
1.621489621489621464e-05	7.286935286935286105e-05	-7.052503052503052150e-05	-1.037362637362637284e-04	3.457875457875457612e-05	2.221245421245421196e-04	-2.733089133089132991e-04	-6.778998778998778299e-05	-1.894993894993894976e-05	-2.989010989010989025e-05	-1.152625152625152537e-05	-4.278388278388277810e-05	-5.665445665445665488e-06	-1.582417582417582245e-05	1.269841269841269684e-05	-9.514041514041514098e-05	-4.122100122100122292e-05	-9.435897435897435662e-05	7.091575091575092046e-05	-4.786324786324786294e-05	-1.934065934065934194e-05	-3.809523809523809222e-05	1.269841269841269684e-05
-6.056166056166056825e-06	4.512820512820512443e-05	-4.512820512820513120e-05	-1.213186813186813021e-04	-2.930402930402930790e-06	2.088400488400488260e-04	-2.510378510378509921e-04	-8.224664224664224635e-05	-2.129426129426129270e-05	-4.317460317460317706e-05	-8.009768009768009273e-06	-3.653235653235653026e-05	-3.223443223443222980e-05	5.274725274725273304e-06	-1.699633699633699562e-05	-6.466422466422465907e-05	-3.184371184371184439e-05	-8.771672771672770982e-05	4.551892551892551661e-05	-1.816849816849816539e-05	-2.598290598290598196e-05	-3.496947496947496831e-05	-1.699633699633699562e-05
2.520146520146520098e-05	1.191697191697191417e-05	-1.465201465201465268e-05	-1.033455433455433430e-04	6.622710622710622781e-05	-3.262515262515262198e-05	-4.942612942612942489e-05	-6.427350427350427367e-05	-5.489621489621489514e-05	-2.285714285714285804e-05	-5.665445665445665488e-06	-2.715506715506715174e-05	-4.551892551892551661e-05	8.400488400488398069e-06	-9.768009768009774947e-07	-7.286935286935286105e-05	-2.442002442002442000e-05	-8.849816849816849419e-05	1.504273504273504148e-05	-9.768009768009774947e-07	-1.230769230769230805e-05	-2.754578754578754731e-05	-9.768009768009774947e-07
2.012210012210011953e-05	3.809523809523809222e-05	-5.880341880341879665e-05	-6.896214896214895277e-05	6.466422466422465907e-05	3.926739926739926877e-05	-1.111599511599511595e-04	-6.192918192918192056e-05	-4.161172161172160832e-05	-2.402930402930402782e-05	1.758241758241757415e-06	-3.106227106227106002e-05	-2.793650793650793610e-05	2.481074481074480880e-05	-1.777777777777777660e-05	-7.443223443223442978e-05	-2.363858363858363902e-05	-8.146520146520146199e-05	5.919413919413918883e-05	-2.129426129426129270e-05	-5.860805860805867933e-07	-2.148962148962149811e-06	-1.777777777777777660e-05
1.426129426129426050e-05	4.161172161172160832e-05	-9.123321123321123270e-05	-1.191697191697191756e-05	4.864468864468864053e-05	2.998778998778998863e-04	-3.491086691086691253e-04	-4.551892551892551661e-05	-3.926739926739926877e-05	-3.145299145299145221e-05	7.619047619047617936e-06	-2.520146520146520098e-05	-4.161172161172160832e-05	5.411477411477411077e-05	-5.919413919413919561e-05	-4.239316239316239269e-05	-2.285714285714285804e-05	-7.365079365079364542e-05	9.162393162393161811e-05	-1.269841269841269854e-05	8.791208791208790252e-06	1.387057387057386831e-05	-5.919413919413919561e-05
2.637362637362637076e-05	4.590964590964590879e-05	-1.103785103785103752e-04	5.059829059829059467e-05	6.388278388278387471e-05	2.682295482295482211e-04	-3.135531135531135789e-04	-5.665445665445665488e-06	-3.379731379731379853e-05	-4.551892551892551661e-05	1.113553113553113488e-05	-2.012210012210011953e-05	-4.512820512820513120e-05	2.168498168498168149e-05	-1.699633699633699562e-05	-4.786324786324786294e-05	-1.582417582417582245e-05	-6.896214896214895277e-05	1.107692307692307741e-04	-1.367521367521368196e-06	6.446886446886445620e-06	-9.963369963369963416e-06	-1.699633699633699562e-05
-2.539682539682540300e-06	4.551892551892551661e-05	-9.670329670329669617e-05	4.317460317460317028e-05	3.575091575091575267e-05	9.006105006105004937e-05	-1.244444444444444396e-04	-1.074481074481074439e-05	-5.528693528693528732e-05	-1.953601953601960389e-07	1.699633699633699562e-05	-2.989010989010989025e-05	-3.536019536019536049e-05	3.653235653235653026e-05	1.074481074481074270e-05	-8.107448107448106303e-05	-9.963369963369963416e-06	-6.310134310134310389e-05	9.709401709401708157e-05	-1.660561660561660682e-05	1.855921855921855758e-05	7.619047619047617936e-06	1.074481074481074270e-05
1.152625152625152537e-05	2.989010989010989025e-05	-6.466422466422465907e-05	1.953601953601946625e-07	2.871794871794871708e-05	-6.153846153846153516e-05	5.606837606837606491e-05	-4.708180708180708534e-05	-3.848595848595848441e-05	4.884004884004883662e-06	2.207570207570207368e-05	-3.887667887667887659e-05	-2.363858363858363902e-05	3.418803418803418394e-05	2.012210012210011953e-05	-8.068376068376067762e-05	1.953601953601946625e-07	-5.606837606837606491e-05	6.505494505494504448e-05	-1.230769230769230805e-05	2.324786324786324684e-05	3.321123321123320433e-06	2.012210012210011953e-05
-2.930402930402930790e-06	-1.074481074481074439e-05	-1.953601953601960389e-07	-2.012210012210011953e-05	-6.837606837606837804e-06	-6.394139194139193726e-04	6.433211233211232538e-04	-3.067155067155067461e-05	-2.676434676434676294e-05	9.181929181929180742e-06	1.191697191697191417e-05	-2.207570207570207368e-05	5.860805860805853110e-07	-5.274725274725274999e-06	2.090354090354090390e-05	-4.395604395604395465e-05	4.884004884004883662e-06	-5.567765567765567950e-05	5.860805860805853110e-07	-1.074481074481074439e-05	4.161172161172160832e-05	-2.012210012210011953e-05	2.090354090354090390e-05
-1.816849816849816539e-05	-9.963369963369963416e-06	9.963369963369963416e-06	-3.262515262515262198e-05	-2.832722832722832829e-05	-1.123516483516483764e-03	1.135238095238095407e-03	-3.418803418803418394e-05	1.777777777777777660e-05	-7.619047619047618784e-06	1.582417582417582245e-05	-2.442002442002442000e-05	2.363858363858363564e-05	1.347985347985347952e-05	-1.934065934065934194e-05	-1.543345543345543366e-05	6.056166056166055131e-06	-5.528693528693528732e-05	-9.572649572649572926e-06	-2.989010989010989025e-05	5.294261294261293422e-05	-4.493284493284494019e-06	-1.934065934065934194e-05
-6.837606837606837804e-06	-1.035409035409035391e-05	2.949938949938949467e-05	-6.310134310134310389e-05	-3.379731379731379853e-05	-1.061391941391941467e-03	1.098901098901098900e-03	-5.411477411477411077e-05	2.754578754578754392e-05	-1.269841269841269854e-05	2.051282051282051172e-05	-2.832722832722832829e-05	2.949938949938949467e-05	2.129426129426129270e-05	-5.763125763125762687e-05	1.269841269841269684e-05	1.308913308913308903e-05	-4.825396825396824834e-05	-2.910866910866910588e-05	-3.692307692307692245e-05	5.528693528693528732e-05	6.446886446886445620e-06	-5.763125763125762687e-05
-1.816849816849816539e-05	1.934065934065933856e-05	-1.387057387057387001e-05	-3.418803418803418394e-05	-3.653235653235653026e-05	-1.153211233211233217e-03	1.193455433455433605e-03	-5.059829059829059467e-05	2.637362637362637076e-05	-4.161172161172160832e-05	2.442002442002441662e-05	-1.934065934065934194e-05	9.963369963369963416e-06	8.400488400488398069e-06	-3.614163614163613808e-05	6.837606837606836957e-06	1.387057387057386831e-05	-4.512820512820513120e-05	1.426129426129426050e-05	-3.809523809523809222e-05	3.770451770451770682e-05	-2.539682539682540300e-06	-3.614163614163613808e-05
-4.434676434676434683e-05	7.091575091575092046e-05	-6.466422466422465907e-05	-1.465201465201465268e-05	-3.887667887667887659e-05	-1.270818070818070756e-03	1.302857142857142495e-03	-4.512820512820513120e-05	-1.934065934065934194e-05	-2.129426129426129270e-05	3.262515262515262198e-05	-2.363858363858363902e-05	-2.363858363858363902e-05	5.997557997557997320e-05	-2.090354090354090390e-05	-4.590964590964590879e-05	2.129426129426129270e-05	-4.356532356532356247e-05	6.505494505494504448e-05	-7.326007326007324646e-05	3.536019536019536049e-05	4.395604395604395465e-05	-2.090354090354090390e-05
-2.910866910866910588e-05	5.098901098901098008e-05	-4.512820512820513120e-05	-4.043956043956043855e-05	-3.848595848595848441e-05	-1.186422466422466532e-03	1.221587301587301680e-03	-5.958485958485958101e-05	-7.716727716727715474e-05	4.102564102564101835e-06	3.379731379731379853e-05	-3.301587301587302094e-05	-5.684981684981684928e-05	2.012210012210011953e-05	4.395604395604395465e-05	-7.990231990231989325e-05	3.418803418803418394e-05	-4.278388278388277810e-05	4.551892551892551661e-05	-6.661782661782661322e-05	2.676434676434676294e-05	1.660561660561660343e-05	4.395604395604395465e-05
-3.321123321123321703e-06	2.832722832722832490e-05	-6.661782661782661322e-05	-1.308913308913309072e-05	2.930402930402929519e-06	-1.276288156288156233e-03	1.276678876678876686e-03	-5.841269841269841124e-05	-1.439804639804639810e-04	3.145299145299145221e-05	2.637362637362637076e-05	-2.520146520146520098e-05	-9.748473748473748053e-05	-2.539682539682540300e-06	6.153846153846153516e-05	-7.169719169719169127e-05	3.575091575091575267e-05	-4.708180708180708534e-05	6.700854700854701218e-05	-4.864468864468864053e-05	2.090354090354090390e-05	-4.884004884004884509e-06	6.153846153846153516e-05
5.860805860805853110e-07	2.363858363858363564e-05	-7.286935286935286105e-05	1.230769230769230635e-05	4.669108669108668638e-05	-1.388815628815628749e-03	1.334505494505494431e-03	-2.715506715506715174e-05	-8.263736263736263176e-05	1.934065934065933856e-05	1.894993894993894976e-05	-1.426129426129426219e-05	-5.684981684981684928e-05	1.894993894993894976e-05	2.715506715506715174e-05	-4.669108669108668638e-05	3.379731379731379853e-05	-5.372405372405372536e-05	7.326007326007324646e-05	-5.059829059829059467e-05	2.324786324786324684e-05	2.539682539682539030e-06	2.715506715506715174e-05
1.387057387057386831e-05	-7.228327228327229141e-06	-7.755799755799755370e-05	3.614163614163613808e-05	5.763125763125762687e-05	-1.313015873015873193e-03	1.249719169719169755e-03	-2.910866910866910588e-05	-8.576312576312575568e-05	2.871794871794871708e-05	1.465201465201465099e-05	-7.228327228327229141e-06	-5.763125763125762687e-05	2.207570207570207368e-05	9.572649572649571232e-06	-2.402930402930402782e-05	3.692307692307691567e-05	-5.958485958485958101e-05	7.794871794871793911e-05	-2.442002442002442000e-05	1.738705738705738441e-05	-1.367521367521368196e-06	9.572649572649571232e-06
1.426129426129426050e-05	-1.621489621489621464e-05	-9.474969474969475558e-05	7.755799755799755370e-05	4.161172161172160832e-05	-1.216117216117216203e-03	1.170793650793650574e-03	-1.621489621489621464e-05	-6.153846153846153516e-05	1.699633699633699562e-05	1.074481074481074270e-05	5.274725274725273304e-06	-5.137973137973137904e-05	2.598290598290598196e-05	2.539682539682539030e-06	-4.884004884004884509e-06	3.379731379731379853e-05	-5.958485958485958101e-05	9.514041514041514098e-05	-6.446886446886447315e-06	1.074481074481074270e-05	-4.102564102564102683e-06	2.539682539682539030e-06
-1.113553113553113658e-05	1.504273504273504148e-05	-9.709401709401708157e-05	5.567765567765567950e-05	3.418803418803418394e-05	-1.224713064713064655e-03	1.171575091575091264e-03	-1.816849816849816539e-05	3.340659340659340635e-05	-1.738705738705738780e-05	1.308913308913308903e-05	1.387057387057386831e-05	6.837606837606836957e-06	4.551892551892551661e-05	-1.855921855921856096e-05	9.572649572649571232e-06	3.184371184371184439e-05	-5.606837606837606491e-05	9.748473748473748053e-05	-1.426129426129426219e-05	-5.860805860805867933e-07	8.400488400488398069e-06	-1.855921855921856096e-05
-3.145299145299145221e-05	4.043956043956043855e-05	-1.174114774114774074e-04	5.411477411477411077e-05	-2.324786324786324684e-05	-1.183296703296703124e-03	1.177826617826617647e-03	-2.402930402930402782e-05	1.816849816849816539e-05	-1.934065934065934194e-05	1.738705738705738441e-05	9.963369963369963416e-06	-5.274725274725274999e-06	3.106227106227106002e-05	-1.582417582417582245e-05	1.582417582417582245e-05	2.989010989010989025e-05	-5.020757020757020249e-05	1.178021978021977928e-04	-4.200244200244200051e-05	-6.837606837606837804e-06	1.152625152625152537e-05	-1.582417582417582245e-05
-6.661782661782661322e-05	1.308913308913308903e-05	-8.849816849816849419e-05	6.075702075702075079e-05	-5.684981684981684928e-05	-1.166495726495726457e-03	1.152820512820512547e-03	-9.963369963369963416e-06	-1.973137973137973074e-05	-4.884004884004884509e-06	1.347985347985347952e-05	8.009768009768009273e-06	-1.074481074481074439e-05	-2.090354090354090390e-05	-3.711843711843712193e-06	3.379731379731379853e-05	3.067155067155066784e-05	-4.590964590964590879e-05	8.888888888888887960e-05	-1.699633699633699562e-05	-1.230769230769230805e-05	-1.387057387057387001e-05	-3.711843711843712193e-06
-1.347985347985347952e-05	-4.493284493284494019e-06	-8.420024420024420050e-05	3.926739926739926877e-05	-1.855921855921856096e-05	-1.119609279609279232e-03	1.101245421245421185e-03	-2.520146520146520098e-05	8.400488400488398069e-06	-1.230769230769230805e-05	6.837606837606836957e-06	1.230769230769230635e-05	9.181929181929180742e-06	-1.973137973137973074e-05	-1.777777777777777660e-05	4.395604395604395465e-05	2.285714285714285804e-05	-4.786324786324786294e-05	8.459096459096458590e-05	-1.308913308913309072e-05	-1.504273504273504148e-05	-3.711843711843712193e-06	-1.777777777777777660e-05
2.090354090354090390e-05	-4.884004884004884509e-06	-9.435897435897435662e-05	5.645909645909645710e-05	2.012210012210011953e-05	-1.081709401709401780e-03	1.053186813186813252e-03	-1.113553113553113658e-05	2.051282051282051172e-05	-1.074481074481074439e-05	9.768009768009760124e-07	9.572649572649571232e-06	2.910866910866910588e-05	-2.207570207570207368e-05	-2.129426129426129270e-05	3.496947496947496153e-05	2.168498168498168149e-05	-5.567765567765567950e-05	9.474969474969475558e-05	-7.619047619047618784e-06	-2.637362637362637415e-05	8.400488400488398069e-06	-2.129426129426129270e-05
1.230769230769230635e-05	-6.056166056166056825e-06	-9.904761904761904927e-05	5.919413919413918883e-05	3.711843711843710922e-06	-1.041074481074480938e-03	1.014896214896214913e-03	-1.152625152625152537e-05	-3.223443223443222980e-05	4.884004884004883662e-06	-2.539682539682540300e-06	8.791208791208790252e-06	-6.446886446886447315e-06	-2.246642246642246586e-05	-2.324786324786324684e-05	3.223443223443222980e-05	3.028083028083027904e-05	-6.114774114774114975e-05	9.943833943833943468e-05	-1.074481074481074439e-05	-2.090354090354090390e-05	1.230769230769230635e-05	-2.324786324786324684e-05
1.699633699633699562e-05	-8.009768009768009273e-06	-7.482295482295482874e-05	-7.619047619047618784e-06	-2.168498168498168488e-05	-1.010598290598290578e-03	9.824664224664225037e-04	-2.402930402930402782e-05	-7.794871794871795266e-05	6.056166056166055131e-06	-6.056166056166056825e-06	1.621489621489621464e-05	-5.919413919413919561e-05	-1.582417582417582245e-05	1.465201465201465099e-05	-1.953601953601960389e-07	3.731379731379731463e-05	-6.349206349206348930e-05	7.521367521367521415e-05	-2.910866910866910588e-05	-1.894993894993894976e-05	2.539682539682539030e-06	1.465201465201465099e-05
-4.434676434676434683e-05	3.145299145299145221e-05	-5.606837606837606491e-05	-5.684981684981684928e-05	-4.395604395604395465e-05	-1.014896214896214913e-03	9.680097680097679048e-04	-3.457875457875457612e-05	-9.006105006105006292e-05	3.711843711843710922e-06	5.860805860805853110e-07	2.148962148962148540e-06	-7.990231990231989325e-05	-1.387057387057387001e-05	7.013431013431012254e-05	-5.802197802197801905e-05	4.434676434676434683e-05	-6.427350427350427367e-05	5.645909645909645710e-05	-5.606837606837606491e-05	-3.418803418803418394e-05	1.543345543345543027e-05	7.013431013431012254e-05
-9.787545787545787949e-05	4.512820512820512443e-05	-7.091575091575092046e-05	-5.802197802197801905e-05	-9.435897435897435662e-05	-1.001221001221001220e-03	9.590231990231989998e-04	-4.512820512820513120e-05	-1.080341880341880356e-04	-4.884004884004884509e-06	7.228327228327227447e-06	-6.446886446886447315e-06	-1.217094017094017011e-04	6.056166056166055131e-06	8.693528693528693901e-05	-8.302808302808303072e-05	4.864468864468864053e-05	-5.684981684981684928e-05	7.130647130647130587e-05	-7.130647130647130587e-05	-7.052503052503052150e-05	6.231990231990231952e-05	8.693528693528693901e-05
-4.200244200244200051e-05	6.837606837606836957e-06	-4.747252747252747075e-05	-4.161172161172160832e-05	1.230769230769230635e-05	-1.025836385836385867e-03	9.273748473748473888e-04	-3.848595848595848441e-05	-9.474969474969475558e-05	1.152625152625152537e-05	7.228327228327227447e-06	5.860805860805853110e-07	-1.006105006105006045e-04	8.400488400488398069e-06	8.107448107448106303e-05	-6.310134310134310389e-05	3.575091575091575267e-05	-5.255189255189254881e-05	4.786324786324786294e-05	-3.731379731379731463e-05	-6.896214896214895277e-05	5.333333333333333318e-05	8.107448107448106303e-05
-9.181929181929182436e-06	-1.504273504273504148e-05	-3.692307692307692245e-05	-2.246642246642246586e-05	8.029304029304029221e-05	-1.001221001221001220e-03	8.734554334554334165e-04	-3.731379731379731463e-05	3.301587301587300739e-05	-2.129426129426129270e-05	3.711843711843710922e-06	1.953601953601946625e-07	-1.269841269841269854e-05	2.520146520146520098e-05	4.200244200244200051e-05	-3.848595848595848441e-05	1.465201465201465099e-05	-5.177045177045177122e-05	3.731379731379731463e-05	-1.367521367521368196e-06	-2.442002442002442000e-05	1.504273504273504148e-05	4.200244200244200051e-05
6.446886446886445620e-06	-2.754578754578754731e-05	-4.512820512820513120e-05	4.493284493284492325e-06	8.810744810744810878e-05	-9.488644688644688437e-04	8.441514041514040908e-04	-4.512820512820513120e-05	7.130647130647130587e-05	-3.145299145299145221e-05	3.321123321123320433e-06	-6.056166056166056825e-06	1.934065934065933856e-05	5.684981684981684250e-05	-2.051282051282051511e-05	-1.777777777777777660e-05	2.539682539682539030e-06	-4.903540903540903949e-05	4.551892551892551661e-05	1.894993894993894976e-05	-2.148962148962149811e-06	3.536019536019536049e-05	-2.051282051282051511e-05
-4.493284493284494019e-06	-2.129426129426129270e-05	-5.294261294261294099e-05	-9.181929181929182436e-06	4.317460317460317028e-05	-8.968986568986568120e-04	8.222710622710622912e-04	-5.802197802197801905e-05	6.075702075702075079e-05	-2.285714285714285804e-05	-1.953601953601960389e-07	-5.665445665445665488e-06	2.442002442002441662e-05	3.379731379731379853e-05	-2.989010989010989025e-05	2.930402930402929519e-06	-5.665445665445665488e-06	-4.669108669108668638e-05	5.333333333333333318e-05	1.035409035409035221e-05	-3.223443223443222980e-05	4.981684981684981708e-05	-2.989010989010989025e-05
-6.388278388278387471e-05	-6.837606837606837804e-06	-4.512820512820513120e-05	-5.528693528693528732e-05	-3.653235653235653026e-05	-8.660317460317459989e-04	8.109401709401708840e-04	-8.029304029304029221e-05	3.223443223443222980e-05	-2.989010989010989025e-05	9.768009768009760124e-07	-8.791208791208791947e-06	-1.191697191697191756e-05	3.340659340659340635e-05	-3.379731379731379853e-05	7.228327228327227447e-06	-4.102564102564102683e-06	-4.512820512820513120e-05	4.551892551892551661e-05	3.321123321123320433e-06	-1.193650793650793615e-04	1.252258852258852104e-04	-3.379731379731379853e-05
-7.130647130647130587e-05	6.837606837606836957e-06	-8.693528693528693901e-05	-2.637362637362637415e-05	-5.255189255189254881e-05	-8.593894993894993792e-04	8.074236874236873475e-04	-7.365079365079364542e-05	9.572649572649571232e-06	-3.887667887667887659e-05	6.837606837606836957e-06	-1.230769230769230805e-05	-4.122100122100122292e-05	4.356532356532356247e-05	-3.653235653235653026e-05	-1.953601953601960389e-07	-9.768009768009774947e-07	-4.317460317460317706e-05	8.732600732600732441e-05	-1.973137973137973074e-05	-3.850549450549450164e-04	4.030280830280829891e-04	-3.653235653235653026e-05
-6.583638583638584240e-05	5.274725274725273304e-06	-1.248351648351648385e-04	1.367521367521366926e-06	-3.418803418803418394e-05	-8.715018315018314759e-04	7.843711843711842968e-04	-6.231990231990231952e-05	-2.910866910866910588e-05	-8.009768009768009273e-06	4.493284493284492325e-06	-5.665445665445665488e-06	-3.731379731379731463e-05	-1.367521367521368196e-06	-2.910866910866910588e-05	2.910866910866910588e-05	-2.148962148962149811e-06	-4.239316239316239269e-05	1.252258852258852104e-04	-3.379731379731379853e-05	-5.815873015873015191e-04	5.643956043956043986e-04	-2.910866910866910588e-05
-2.832722832722832829e-05	-3.926739926739926877e-05	-9.201465201465201707e-05	1.816849816849816539e-05	3.262515262515262198e-05	-8.781440781440780956e-04	7.507692307692306367e-04	-4.825396825396824834e-05	-2.285714285714285804e-05	-1.152625152625152537e-05	5.274725274725273304e-06	-5.665445665445665488e-06	-2.168498168498168488e-05	-1.152625152625152537e-05	-3.379731379731379853e-05	3.184371184371184439e-05	-9.572649572649572926e-06	-4.434676434676434683e-05	9.240537240537240247e-05	-1.758241758241758898e-06	-6.358974358974358362e-04	6.276923076923077291e-04	-3.379731379731379853e-05
2.930402930402929519e-06	-8.107448107448106303e-05	-1.068620268620268658e-04	9.318681318681317329e-05	3.418803418803418394e-05	-8.316483516483516494e-04	7.245909645909646112e-04	-1.973137973137973074e-05	-4.356532356532356247e-05	-1.308913308913309072e-05	1.113553113553113488e-05	-1.738705738705738780e-05	-4.004884004884004637e-05	-4.493284493284494019e-06	-2.715506715506715174e-05	9.181929181929180742e-06	-1.191697191697191756e-05	-4.512820512820513120e-05	1.072527472527472512e-04	3.848595848595848441e-05	-6.433211233211232538e-04	6.355067155067154914e-04	-2.715506715506715174e-05
-1.367521367521368196e-06	-8.107448107448106303e-05	-8.146520146520146199e-05	2.012210012210011953e-05	2.520146520146520098e-05	-8.218803418803418380e-04	7.226373626373626706e-04	-7.052503052503052150e-05	-7.873015873015873703e-05	-1.269841269841269854e-05	1.308913308913308903e-05	-2.520146520146520098e-05	-5.137973137973137904e-05	-6.036630036630036538e-05	1.191697191697191417e-05	-2.539682539682540300e-06	-1.191697191697191756e-05	-4.590964590964590879e-05	8.185592185592184739e-05	2.559218559218558978e-05	-5.772893772893772932e-04	5.452503052503052290e-04	1.191697191697191417e-05
-1.816849816849816539e-05	-5.724053724053724146e-05	-6.427350427350427367e-05	-2.715506715506715174e-05	-1.973137973137973074e-05	-7.855433455433455479e-04	7.226373626373626706e-04	-8.498168498168497131e-05	-8.420024420024420050e-05	-2.129426129426129270e-05	1.465201465201465099e-05	-3.184371184371184439e-05	-8.927960927960926500e-05	-2.324786324786324684e-05	1.191697191697191417e-05	-2.051282051282051511e-05	-9.181929181929182436e-06	-4.825396825396824834e-05	6.466422466422465907e-05	2.930402930402929519e-06	-5.104761904761904263e-04	4.874236874236873756e-04	1.191697191697191417e-05
-5.137973137973137904e-05	-3.262515262515262198e-05	-3.848595848595848441e-05	-6.622710622710622781e-05	-5.997557997557997320e-05	-7.699145299145299147e-04	7.238095238095238132e-04	-8.420024420024420050e-05	-8.459096459096458590e-05	-4.864468864468864053e-05	1.582417582417582245e-05	-3.301587301587302094e-05	-1.314774114774114582e-04	1.855921855921855758e-05	-1.543345543345543366e-05	-2.090354090354090390e-05	-9.572649572649572926e-06	-5.020757020757020249e-05	3.887667887667886981e-05	-2.285714285714285804e-05	-4.784371184371184163e-04	4.819536019536018985e-04	-1.543345543345543366e-05
-4.942612942612942489e-05	-4.434676434676434683e-05	-6.056166056166056825e-06	-9.631257631257631076e-05	-2.207570207570207368e-05	-7.972649572649571914e-04	7.187301587301586810e-04	-9.670329670329669617e-05	-2.402930402930402782e-05	-4.864468864468864053e-05	1.113553113553113488e-05	-4.083028083028083073e-05	-7.091575091575092046e-05	8.009768009768009273e-06	-7.619047619047618784e-06	-3.028083028083027904e-05	-7.619047619047618784e-06	-5.528693528693528732e-05	6.446886446886445620e-06	-1.660561660561660682e-05	-4.733577533577533383e-04	4.694505494505494029e-04	-7.619047619047618784e-06
-4.317460317460317706e-05	-7.130647130647130587e-05	2.715506715506715174e-05	-7.130647130647130587e-05	-3.184371184371184439e-05	-7.347496947496947673e-04	6.792673992673991992e-04	-7.247863247863247564e-05	-3.321123321123321703e-06	-1.269841269841269854e-05	-3.711843711843712193e-06	-4.083028083028083073e-05	-2.989010989010989025e-05	1.855921855921855758e-05	-1.758241758241758898e-06	-4.669108669108668638e-05	-7.619047619047618784e-06	-6.622710622710622781e-05	-2.676434676434676294e-05	-6.837606837606837804e-06	-4.327228327228327138e-04	4.592918192918193010e-04	-1.758241758241758898e-06
-4.864468864468864053e-05	-7.912087912087912244e-05	3.457875457875457612e-05	-4.942612942612942489e-05	-1.387057387057387001e-05	-7.070085470085469290e-04	6.464468864468864455e-04	-6.935286935286933817e-05	3.262515262515262198e-05	-1.504273504273504148e-05	-4.493284493284494019e-06	-5.606837606837606491e-05	3.321123321123320433e-06	1.191697191697191417e-05	-1.758241758241758898e-06	-5.724053724053724146e-05	-8.400488400488399763e-06	-7.013431013431013609e-05	-3.418803418803418394e-05	1.426129426129426050e-05	-3.979487179487179111e-04	4.264713064713064931e-04	-1.758241758241758898e-06
-2.989010989010989025e-05	-9.904761904761904927e-05	2.793650793650793610e-05	-4.278388278388277810e-05	2.148962148962148540e-06	-6.902075702075702616e-04	6.304273504273504676e-04	-8.771672771672770982e-05	3.887667887667886981e-05	-9.963369963369963416e-06	-1.953601953601960389e-07	-7.247863247863247564e-05	-3.711843711843712193e-06	-4.102564102564102683e-06	2.676434676434676294e-05	-6.153846153846153516e-05	-1.758241758241758898e-06	-6.818070818070818195e-05	-2.754578754578754731e-05	3.106227106227106002e-05	-3.659096459096459011e-04	3.596581196581196261e-04	2.676434676434676294e-05
-3.731379731379731463e-05	-8.615384615384615464e-05	1.582417582417582245e-05	-2.559218559218559317e-05	-2.246642246642246586e-05	-6.530891330891330651e-04	6.101098901098900469e-04	-6.935286935286933817e-05	2.871794871794871708e-05	-1.660561660561660682e-05	-1.758241758241758898e-06	-6.544566544566544344e-05	-2.520146520146520098e-05	-3.575091575091575267e-05	3.614163614163613808e-05	-3.028083028083027904e-05	4.102564102564101835e-06	-6.896214896214895277e-05	-1.543345543345543366e-05	2.246642246642246247e-05	-3.491086691086691253e-04	3.073015873015872497e-04	3.614163614163613808e-05
-3.340659340659340635e-05	-3.770451770451770682e-05	-9.572649572649572926e-06	-4.434676434676434683e-05	-2.363858363858363902e-05	-6.468376068376067902e-04	6.136263736263735833e-04	-7.013431013431013609e-05	1.699633699633699562e-05	-3.848595848595848441e-05	7.619047619047617936e-06	-7.521367521367521415e-05	-5.919413919413919561e-05	9.768009768009760124e-07	-1.699633699633699562e-05	-1.230769230769230805e-05	9.963369963369963416e-06	-6.153846153846153516e-05	9.963369963369963416e-06	-1.152625152625152537e-05	-3.354334554334554327e-04	3.143345543345543226e-04	-1.699633699633699562e-05
-1.074481074481074439e-05	-5.411477411477411077e-05	-1.894993894993894976e-05	-4.200244200244200051e-05	-1.816849816849816539e-05	-6.476190476190475881e-04	6.124542124542124407e-04	-7.365079365079364542e-05	-4.747252747252747075e-05	-1.191697191697191756e-05	1.269841269841269684e-05	-7.130647130647130587e-05	-8.302808302808303072e-05	7.619047619047617936e-06	-1.621489621489621464e-05	-2.559218559218559317e-05	1.816849816849816539e-05	-5.880341880341879665e-05	1.934065934065933856e-05	-5.860805860805867933e-07	-3.182417582417582580e-04	2.994871794871794874e-04	-1.621489621489621464e-05
-1.953601953601960389e-07	-5.137973137973137904e-05	-3.321123321123321703e-06	-4.122100122100122292e-05	-1.758241758241758898e-06	-6.468376068376067902e-04	6.093284493284492490e-04	-5.841269841269841124e-05	-8.380952380952380154e-05	8.400488400488398069e-06	9.181929181929180742e-06	-6.505494505494504448e-05	-8.927960927960926500e-05	1.934065934065933856e-05	-2.285714285714285804e-05	-3.653235653235653026e-05	2.324786324786324684e-05	-6.349206349206348930e-05	3.711843711843710922e-06	-3.711843711843712193e-06	-3.037851037851037675e-04	3.033943833943833685e-04	-2.285714285714285804e-05
1.953601953601946625e-07	-3.028083028083027904e-05	-7.619047619047618784e-06	-5.450549450549450295e-05	1.582417582417582245e-05	-6.370695970695970873e-04	5.921367521367520200e-04	-6.466422466422465907e-05	-1.181929181929181917e-04	3.223443223443222980e-05	3.711843711843710922e-06	-6.153846153846153516e-05	-1.033455433455433430e-04	3.496947496947496153e-05	-2.910866910866910588e-05	-4.434676434676434683e-05	2.402930402930402782e-05	-6.896214896214895277e-05	8.009768009768009273e-06	-2.402930402930402782e-05	-2.822954822954823126e-04	3.002686202686202853e-04	-2.910866910866910588e-05
-5.860805860805867933e-07	-5.958485958485958101e-05	1.777777777777777660e-05	-6.036630036630036538e-05	1.504273504273504148e-05	-6.151892551892551792e-04	5.757264957264956974e-04	-7.951159951159950784e-05	-1.052991452991452835e-04	2.559218559218558978e-05	-1.953601953601960389e-07	-5.645909645909645710e-05	-9.631257631257631076e-05	5.137973137973137904e-05	-4.669108669108668638e-05	-4.395604395604395465e-05	2.520146520146520098e-05	-7.130647130647130587e-05	-1.738705738705738780e-05	2.168498168498168149e-05	-2.654945054945054826e-04	2.850305250305250511e-04	-4.669108669108668638e-05
-3.106227106227106002e-05	-7.208791208791209023e-05	3.926739926739926877e-05	-4.981684981684981708e-05	-2.871794871794871708e-05	-5.726007326007326141e-04	5.534554334554334445e-04	-6.583638583638584240e-05	-7.599511599511598497e-05	1.543345543345543027e-05	-4.102564102564102683e-06	-4.864468864468864053e-05	-7.990231990231989325e-05	6.349206349206348930e-05	-5.841269841269841124e-05	-3.809523809523809222e-05	2.559218559218558978e-05	-7.638583638583638393e-05	-3.887667887667887659e-05	3.418803418803418394e-05	-2.475213675213675099e-04	2.811233211233211157e-04	-5.841269841269841124e-05
-4.395604395604395465e-05	-4.395604395604395465e-05	1.699633699633699562e-05	-2.481074481074480880e-05	-3.887667887667887659e-05	-5.475946275946275144e-04	5.362637362637362156e-04	-4.630036630036629420e-05	-5.098901098901099363e-05	-1.367521367521368196e-06	-7.228327228327229141e-06	-4.434676434676434683e-05	-7.130647130647130587e-05	2.520146520146520098e-05	-3.731379731379731463e-05	-2.129426129426129270e-05	2.559218559218558978e-05	-7.404151404151404438e-05	-1.660561660561660682e-05	1.621489621489621464e-05	-2.357997557997557850e-04	2.389255189255189225e-04	-3.731379731379731463e-05
-2.715506715506715174e-05	-2.598290598290598196e-05	-3.575091575091575267e-05	-1.816849816849816539e-05	-3.457875457875457612e-05	-5.268864468864468574e-04	5.249328449328449168e-04	-7.130647130647130587e-05	-3.067155067155067461e-05	-5.665445665445665488e-06	-4.493284493284494019e-06	-4.590964590964590879e-05	-3.809523809523809222e-05	7.619047619047617936e-06	-3.809523809523809222e-05	-1.855921855921856096e-05	2.363858363858363564e-05	-6.778998778998778299e-05	3.614163614163613808e-05	9.768009768009760124e-07	-2.342368742368742163e-04	2.350183150183149871e-04	-3.809523809523809222e-05
6.837606837606836957e-06	-2.715506715506715174e-05	-3.770451770451770682e-05	-2.930402930402930790e-06	-1.426129426129426219e-05	-5.245421245421244636e-04	5.268864468864468574e-04	-5.020757020757020249e-05	-8.009768009768009273e-06	-7.228327228327229141e-06	3.321123321123320433e-06	-5.020757020757020249e-05	-1.191697191697191756e-05	-1.855921855921856096e-05	8.791208791208790252e-06	-4.043956043956043855e-05	2.168498168498168149e-05	-5.958485958485958101e-05	3.809523809523809222e-05	8.400488400488398069e-06	-2.385347985347985235e-04	2.014163614163614084e-04	8.791208791208790252e-06
1.426129426129426050e-05	-4.747252747252747075e-05	-1.855921855921856096e-05	-1.816849816849816539e-05	8.009768009768009273e-06	-5.460317460317460269e-04	5.214163614163613803e-04	-5.528693528693528732e-05	1.426129426129426050e-05	-3.711843711843712193e-06	2.930402930402929519e-06	-4.551892551892551661e-05	1.035409035409035221e-05	-2.989010989010989025e-05	2.715506715506715174e-05	-3.926739926739926877e-05	1.660561660561660343e-05	-5.684981684981684928e-05	1.894993894993894976e-05	1.699633699633699562e-05	-2.275946275946275695e-04	1.764102564102563899e-04	2.715506715506715174e-05
-5.665445665445665488e-06	-8.263736263736263176e-05	4.102564102564101835e-06	-2.402930402930402782e-05	1.426129426129426050e-05	-5.565811965811965278e-04	4.952380952380952463e-04	-6.231990231990231952e-05	1.269841269841269684e-05	-1.816849816849816539e-05	5.860805860805853110e-07	-3.809523809523809222e-05	-1.269841269841269854e-05	-9.768009768009774947e-07	1.347985347985347952e-05	-4.200244200244200051e-05	1.347985347985347952e-05	-5.684981684981684928e-05	-3.711843711843712193e-06	5.294261294261293422e-05	-2.186080586080585831e-04	1.799267399267398993e-04	1.347985347985347952e-05
-2.442002442002442000e-05	-9.826617826617826490e-05	5.333333333333333318e-05	-4.590964590964590879e-05	-2.363858363858363902e-05	-5.198534798534797845e-04	4.753113553113553331e-04	-4.786324786324786294e-05	-4.102564102564102683e-06	-1.387057387057387001e-05	2.930402930402929519e-06	-2.989010989010989025e-05	-2.949938949938950145e-05	2.520146520146520098e-05	1.269841269841269684e-05	-5.333333333333333318e-05	1.621489621489621464e-05	-5.177045177045177122e-05	-5.294261294261294099e-05	6.622710622710622781e-05	-1.959462759462759585e-04	1.791452991452991284e-04	1.269841269841269684e-05
-5.489621489621489514e-05	-1.201465201465201459e-04	4.981684981684981708e-05	-2.168498168498168488e-05	-6.661782661782661322e-05	-4.968009768009767338e-04	4.436630036630036678e-04	-2.715506715506715174e-05	-3.340659340659340635e-05	-1.894993894993894976e-05	-4.102564102564102683e-06	-8.791208791208791947e-06	-6.896214896214895277e-05	6.544566544566544344e-05	-2.793650793650793610e-05	-3.418803418803418394e-05	1.777777777777777660e-05	-4.864468864468864053e-05	-4.942612942612942489e-05	6.778998778998778299e-05	-1.717216117216117108e-04	1.967277167277167293e-04	-2.793650793650793610e-05
-6.466422466422465907e-05	-1.076434676434676367e-04	3.301587301587300739e-05	-1.269841269841269854e-05	-6.739926739926739758e-05	-4.854700854700854350e-04	4.217826617826617597e-04	-2.090354090354090390e-05	-9.006105006105006292e-05	-1.113553113553113658e-05	1.758241758241757415e-06	-4.102564102564102683e-06	-1.103785103785103752e-04	6.114774114774113620e-05	-4.356532356532356247e-05	-9.963369963369963416e-06	2.168498168498168149e-05	-4.161172161172160832e-05	-3.262515262515262198e-05	4.395604395604395465e-05	-1.545299145299145090e-04	1.943833943833943626e-04	-4.356532356532356247e-05
-2.168498168498168488e-05	-8.146520146520146199e-05	9.572649572649571232e-06	-1.191697191697191756e-05	-8.967032967032966396e-05	-4.264713064713064931e-04	4.260805860805860941e-04	-1.582417582417582245e-05	-1.072527472527472512e-04	-2.559218559218559317e-05	1.504273504273504148e-05	-2.539682539682540300e-06	-1.174114774114774074e-04	8.400488400488398069e-06	-2.793650793650793610e-05	1.582417582417582245e-05	1.777777777777777660e-05	-2.832722832722832829e-05	-9.181929181929182436e-06	2.832722832722832490e-05	-1.615628815628815547e-04	1.545299145299145090e-04	-2.793650793650793610e-05
2.949938949938949467e-05	-1.084249084249084210e-04	9.572649572649571232e-06	6.837606837606836957e-06	-5.489621489621489514e-05	-4.428815628815628699e-04	4.303785103785103742e-04	5.274725274725273304e-06	-1.099877899877899898e-04	-8.791208791208791947e-06	2.520146520146520098e-05	5.274725274725273304e-06	-9.826617826617826490e-05	-1.660561660561660682e-05	-1.543345543345543366e-05	4.239316239316239269e-05	5.274725274725273304e-06	-2.363858363858363902e-05	-9.181929181929182436e-06	4.161172161172160832e-05	-1.701587301587301421e-04	1.240537240537240406e-04	-1.543345543345543366e-05
4.043956043956043855e-05	-9.357753357753357225e-05	-8.791208791208791947e-06	-1.758241758241758898e-06	-1.855921855921856096e-05	-4.546031746031745677e-04	4.108424908424908599e-04	-9.768009768009774947e-07	-9.162393162393161811e-05	-1.426129426129426219e-05	3.770451770451770682e-05	1.953601953601946625e-07	-8.263736263736263176e-05	-4.473748473748473224e-05	4.317460317460317028e-05	1.543345543345543027e-05	-1.367521367521368196e-06	-2.285714285714285804e-05	9.181929181929180742e-06	2.598290598290598196e-05	-1.627350427350427245e-04	8.810744810744810878e-05	4.317460317460317028e-05
1.894993894993894976e-05	-1.017826617826617742e-04	2.168498168498168149e-05	-1.113553113553113658e-05	-1.074481074481074439e-05	-4.600732600732600447e-04	4.002930402930402506e-04	-1.758241758241758898e-06	-1.045177045177045127e-04	-3.321123321123321703e-06	4.278388278388277810e-05	-3.711843711843712193e-06	-7.873015873015873703e-05	-4.043956043956043855e-05	7.677655677655676933e-05	-2.598290598290598196e-05	-5.665445665445665488e-06	-2.481074481074480880e-05	-2.129426129426129270e-05	5.098901098901098008e-05	-1.541391941391941371e-04	9.045177045177044833e-05	7.677655677655676933e-05
1.582417582417582245e-05	-8.927960927960926500e-05	-4.884004884004884509e-06	2.324786324786324684e-05	1.777777777777777660e-05	-4.745299145299145351e-04	3.831013431013430759e-04	1.738705738705738441e-05	-6.739926739926739758e-05	-1.738705738705738780e-05	3.926739926739926877e-05	9.768009768009760124e-07	-6.192918192918192056e-05	-6.446886446886447315e-06	7.521367521367521415e-05	-5.059829059829059467e-05	-1.113553113553113658e-05	-2.989010989010989025e-05	5.274725274725273304e-06	3.809523809523809222e-05	-1.353846153846153936e-04	1.064713064713064669e-04	7.521367521367521415e-05
1.953601953601946625e-07	-9.318681318681317329e-05	-1.074481074481074439e-05	5.333333333333333318e-05	3.575091575091575267e-05	-4.604639804639804436e-04	3.491086691086691253e-04	2.363858363858363564e-05	-3.223443223443222980e-05	-3.067155067155067461e-05	3.770451770451770682e-05	5.665445665445664641e-06	-5.255189255189254881e-05	2.051282051282051172e-05	6.153846153846153516e-05	-4.903540903540903949e-05	-1.113553113553113658e-05	-3.536019536019536049e-05	1.113553113553113488e-05	4.864468864468864053e-05	-1.244444444444444396e-04	1.232722832722832698e-04	6.153846153846153516e-05
-3.028083028083027904e-05	-7.482295482295482874e-05	3.262515262515262198e-05	-4.102564102564102683e-06	1.894993894993894976e-05	-4.342857142857142554e-04	3.342612942612942359e-04	2.148962148962148540e-06	-3.770451770451770682e-05	-4.043956043956043855e-05	3.575091575091575267e-05	1.230769230769230635e-05	-6.466422466422465907e-05	2.598290598290598196e-05	2.793650793650793610e-05	-1.894993894993894976e-05	-1.074481074481074439e-05	-3.848595848595848441e-05	-3.223443223443222980e-05	4.278388278388277810e-05	-1.189743589743589761e-04	1.326495726495726551e-04	2.793650793650793610e-05
-8.791208791208791947e-06	-4.551892551892551661e-05	2.207570207570207368e-05	-3.223443223443222980e-05	1.973137973137973074e-05	-4.139682539682539432e-04	3.405128205128204566e-04	-1.191697191697191756e-05	-1.543345543345543366e-05	-7.130647130647130587e-05	3.223443223443222980e-05	2.363858363858363564e-05	-5.059829059829059467e-05	-2.442002442002442000e-05	2.520146520146520098e-05	1.934065934065933856e-05	-1.660561660561660682e-05	-4.122100122100122292e-05	-2.168498168498168488e-05	3.067155067155066784e-05	-1.287423687423687468e-04	9.123321123321123270e-05	2.520146520146520098e-05
-2.481074481074480880e-05	-5.763125763125762687e-05	4.708180708180707857e-05	-5.255189255189254881e-05	-8.009768009768009273e-06	-4.503052503052502875e-04	3.823199023199023321e-04	-1.230769230769230805e-05	-1.035409035409035391e-05	-5.450549450549450295e-05	3.184371184371184439e-05	3.184371184371184439e-05	-3.496947496947496831e-05	-3.809523809523809222e-05	3.340659340659340635e-05	3.887667887667886981e-05	-1.894993894993894976e-05	-4.356532356532356247e-05	-4.669108669108668638e-05	3.340659340659340635e-05	-1.287423687423687468e-04	6.857142857142856736e-05	3.340659340659340635e-05
-3.301587301587302094e-05	-6.622710622710622781e-05	4.278388278388277810e-05	-4.278388278388277810e-05	-3.184371184371184439e-05	-4.335042735042734575e-04	3.795848595848595936e-04	-1.347985347985347952e-05	-1.973137973137973074e-05	-4.590964590964590879e-05	3.145299145299145221e-05	2.832722832722832490e-05	-4.864468864468864053e-05	-5.860805860805867933e-07	1.816849816849816539e-05	2.559218559218558978e-05	-1.387057387057387001e-05	-4.434676434676434683e-05	-4.239316239316239269e-05	3.536019536019536049e-05	-1.170207570207570084e-04	8.693528693528693901e-05	1.816849816849816539e-05
-1.934065934065934194e-05	-8.420024420024420050e-05	2.637362637362637076e-05	-4.493284493284494019e-06	-2.051282051282051511e-05	-2.916727716727716708e-04	2.350183150183149871e-04	-4.884004884004884509e-06	-4.317460317460317706e-05	-3.536019536019536049e-05	2.871794871794871708e-05	2.324786324786324684e-05	-5.450549450549450295e-05	-9.963369963369963416e-06	3.887667887667886981e-05	-5.860805860805867933e-07	-1.621489621489621464e-05	-4.473748473748473224e-05	-2.598290598290598196e-05	6.075702075702075079e-05	-1.209279609279609167e-04	7.951159951159950784e-05	3.887667887667886981e-05
1.367521367521366926e-06	-7.326007326007324646e-05	-2.402930402930402782e-05	6.427350427350427367e-05	1.953601953601946625e-07	-2.283760683760683674e-04	1.662515262515262609e-04	2.832722832722832490e-05	-3.926739926739926877e-05	-3.145299145299145221e-05	2.754578754578754392e-05	2.910866910866910588e-05	-6.661782661782661322e-05	-1.367521367521368196e-06	4.747252747252747075e-05	6.446886446886445620e-06	-1.699633699633699562e-05	-4.395604395604395465e-05	2.442002442002441662e-05	5.606837606837606491e-05	-1.287423687423687468e-04	6.700854700854701218e-05	4.747252747252747075e-05
-8.791208791208791947e-06	-9.631257631257631076e-05	-1.426129426129426219e-05	8.420024420024420050e-05	-9.181929181929182436e-06	-3.885714285714285529e-04	3.198046398046397996e-04	4.122100122100122292e-05	-5.059829059829059467e-05	-3.223443223443222980e-05	2.520146520146520098e-05	3.145299145299145221e-05	-8.302808302808303072e-05	3.457875457875457612e-05	9.181929181929180742e-06	1.269841269841269684e-05	-1.621489621489621464e-05	-4.356532356532356247e-05	1.465201465201465099e-05	7.833943833943833807e-05	-1.232722832722832698e-04	9.123321123321123270e-05	9.181929181929180742e-06
5.274725274725273304e-06	-9.904761904761904927e-05	4.083028083028082396e-05	2.949938949938949467e-05	9.181929181929180742e-06	-3.487179487179487263e-04	2.869841269841269917e-04	2.793650793650793610e-05	-8.498168498168497131e-05	-4.004884004884004637e-05	2.090354090354090390e-05	3.887667887667886981e-05	-9.592185592185591180e-05	1.230769230769230635e-05	-8.791208791208791947e-06	2.793650793650793610e-05	-1.894993894993894976e-05	-4.590964590964590879e-05	-4.043956043956043855e-05	9.084249084249084729e-05	-1.115506715506715449e-04	7.873015873015873703e-05	-8.791208791208791947e-06
2.949938949938949467e-05	-7.482295482295482874e-05	5.997557997557997320e-05	-1.543345543345543366e-05	9.181929181929180742e-06	-1.818803418803418670e-04	1.486691086691086872e-04	2.168498168498168149e-05	-7.052503052503052150e-05	-3.731379731379731463e-05	9.181929181929180742e-06	5.216117216117215663e-05	-7.833943833943833807e-05	1.973137973137973074e-05	-2.871794871794871708e-05	4.083028083028082396e-05	-2.402930402930402782e-05	-4.786324786324786294e-05	-5.958485958485958101e-05	5.919413919413918883e-05	-9.709401709401708157e-05	7.560439560439559956e-05	-2.871794871794871708e-05
4.434676434676434683e-05	-1.021733821733821732e-04	1.267887667887667791e-04	-7.951159951159950784e-05	-1.953601953601960389e-07	7.951159951159950784e-05	-9.357753357753357225e-05	2.930402930402929519e-06	-3.692307692307692245e-05	-6.583638583638584240e-05	6.056166056166055131e-06	4.434676434676434683e-05	-8.263736263736263176e-05	4.942612942612942489e-05	-3.614163614163613808e-05	1.777777777777777660e-05	-2.090354090354090390e-05	-4.981684981684981708e-05	-1.263980463980464073e-04	6.427350427350427367e-05	-7.130647130647130587e-05	7.794871794871793911e-05	-3.614163614163613808e-05
4.708180708180707857e-05	-7.677655677655676933e-05	1.213186813186813021e-04	-9.787545787545787949e-05	1.543345543345543027e-05	3.573137973137972866e-04	-3.537973137973137502e-04	-2.520146520146520098e-05	-6.075702075702075079e-05	-4.473748473748473224e-05	8.791208791208790252e-06	1.699633699633699562e-05	-9.396825396825397121e-05	2.637362637362637076e-05	1.269841269841269684e-05	-2.402930402930402782e-05	-1.699633699633699562e-05	-4.981684981684981708e-05	-1.209279609279609167e-04	5.411477411477411077e-05	-7.169719169719169127e-05	4.786324786324786294e-05	1.269841269841269684e-05
5.489621489621488836e-05	-2.559218559218559317e-05	3.536019536019536049e-05	-7.560439560439559956e-05	2.793650793650793610e-05	8.656410256410255457e-04	-8.718925518925518207e-04	-3.223443223443222980e-05	-6.349206349206348930e-05	-2.324786324786324684e-05	6.056166056166055131e-06	6.446886446886445620e-06	-7.951159951159950784e-05	-1.777777777777777660e-05	6.505494505494504448e-05	-4.122100122100122292e-05	-1.973137973137973074e-05	-4.942612942612942489e-05	-3.496947496947496831e-05	4.884004884004883662e-06	-9.162393162393161811e-05	4.884004884004883662e-06	6.505494505494504448e-05
2.910866910866910588e-05	-4.551892551892551661e-05	2.442002442002441662e-05	-4.004884004884004637e-05	3.965811965811965418e-05	8.929914529914529308e-04	-9.488644688644688437e-04	-1.621489621489621464e-05	-7.482295482295482874e-05	-2.402930402930402782e-05	4.493284493284492325e-06	-2.148962148962149811e-06	-8.498168498168497131e-05	-1.582417582417582245e-05	5.255189255189254881e-05	-4.825396825396824834e-05	-1.894993894993894976e-05	-5.294261294261294099e-05	-2.402930402930402782e-05	1.934065934065933856e-05	-1.013919413919413888e-04	1.543345543345543027e-05	5.255189255189254881e-05
2.168498168498168149e-05	-5.137973137973137904e-05	1.308913308913308903e-05	-2.148962148962149811e-06	3.145299145299145221e-05	3.752869352869352593e-04	-4.252991452991452962e-04	-1.953601953601960389e-07	-7.912087912087912244e-05	-2.442002442002442000e-05	1.367521367521366926e-06	-9.963369963369963416e-06	-7.560439560439559956e-05	-3.614163614163613808e-05	4.512820512820512443e-05	-4.551892551892551661e-05	-1.894993894993894976e-05	-5.606837606837606491e-05	-1.269841269841269854e-05	3.145299145299145221e-05	-1.017826617826617742e-04	1.113553113553113488e-05	4.512820512820512443e-05
3.340659340659340635e-05	-5.841269841269841124e-05	1.269841269841269684e-05	-6.056166056166056825e-06	1.367521367521366926e-06	9.164346764346764347e-04	-9.379242979242978897e-04	9.768009768009760124e-07	-4.278388278388277810e-05	-3.575091575091575267e-05	-5.274725274725274999e-06	-2.539682539682540300e-06	-3.145299145299145221e-05	-5.098901098901099363e-05	1.699633699633699562e-05	-2.246642246642246586e-05	-2.442002442002442000e-05	-5.880341880341879665e-05	-1.230769230769230805e-05	2.871794871794871708e-05	-9.084249084249084729e-05	8.400488400488398069e-06	1.699633699633699562e-05
5.606837606837606491e-05	-8.068376068376067762e-05	5.880341880341879665e-05	-2.871794871794871708e-05	2.090354090354090390e-05	9.531623931623931780e-04	-9.715262515262514413e-04	1.758241758241757415e-06	1.426129426129426050e-05	-6.935286935286933817e-05	-9.572649572649572926e-06	1.953601953601946625e-07	-8.009768009768009273e-06	-4.747252747252747075e-05	2.930402930402929519e-06	-1.269841269841269854e-05	-3.145299145299145221e-05	-6.075702075702075079e-05	-5.841269841269841124e-05	5.645909645909645710e-05	-7.990231990231989325e-05	1.758241758241757415e-06	2.930402930402929519e-06
3.614163614163613808e-05	-8.146520146520146199e-05	8.224664224664224635e-05	-4.551892551892551661e-05	1.465201465201465099e-05	9.621489621489620831e-04	-9.648840048840048216e-04	-2.051282051282051511e-05	3.340659340659340635e-05	-7.599511599511598497e-05	-1.308913308913309072e-05	-7.619047619047618784e-06	-1.426129426129426219e-05	-3.457875457875457612e-05	-8.400488400488399763e-06	-5.665445665445665488e-06	-3.536019536019536049e-05	-6.231990231990231952e-05	-8.185592185592186095e-05	8.849816849816849419e-05	-7.326007326007324646e-05	-7.619047619047618784e-06	-8.400488400488399763e-06
1.816849816849816539e-05	-2.832722832722832829e-05	5.020757020757020249e-05	-5.802197802197801905e-05	2.715506715506715174e-05	8.883028083028082517e-04	-9.047130647130646828e-04	-2.832722832722832829e-05	2.285714285714285804e-05	-5.489621489621489514e-05	-1.777777777777777660e-05	-1.269841269841269854e-05	-1.426129426129426219e-05	-5.645909645909645710e-05	6.056166056166055131e-06	9.768009768009760124e-07	-3.770451770451770682e-05	-6.700854700854701218e-05	-4.981684981684981708e-05	6.271062271062270493e-05	-8.576312576312575568e-05	-2.949938949938950145e-05	6.056166056166055131e-06
1.308913308913308903e-05	-2.324786324786324684e-05	5.763125763125762687e-05	-8.498168498168497131e-05	8.068376068376067762e-05	1.116874236874236927e-03	-1.194236874236874295e-03	-4.161172161172160832e-05	4.122100122100122292e-05	-6.036630036630036538e-05	-2.129426129426129270e-05	-2.207570207570207368e-05	1.953601953601946625e-07	-4.200244200244200051e-05	-1.953601953601960389e-07	-2.090354090354090390e-05	-3.848595848595848441e-05	-6.700854700854701218e-05	-5.724053724053724146e-05	7.286935286935286105e-05	-9.904761904761904927e-05	-7.619047619047618784e-06	-1.953601953601960389e-07
2.442002442002441662e-05	-3.184371184371184439e-05	5.841269841269841124e-05	-7.130647130647130587e-05	1.010012210012209899e-04	9.515995115995115822e-04	-1.029352869352869078e-03	-4.395604395604395465e-05	2.285714285714285804e-05	-5.177045177045177122e-05	-1.504273504273504148e-05	-3.496947496947496831e-05	-8.400488400488399763e-06	-1.230769230769230805e-05	-1.894993894993894976e-05	-3.887667887667887659e-05	-3.418803418803418394e-05	-6.622710622710622781e-05	-5.802197802197801905e-05	7.912087912087912244e-05	-9.123321123321123270e-05	2.481074481074480880e-05	-1.894993894993894976e-05
3.731379731379731463e-05	-1.465201465201465268e-05	4.239316239316239269e-05	-7.326007326007324646e-05	5.958485958485958101e-05	1.000830280830280767e-03	-1.021929181929181986e-03	-4.669108669108668638e-05	2.930402930402929519e-06	-4.708180708180708534e-05	-2.930402930402930790e-06	-4.395604395604395465e-05	-1.035409035409035391e-05	-6.056166056166056825e-06	-1.816849816849816539e-05	-5.606837606837606491e-05	-2.910866910866910588e-05	-5.802197802197801905e-05	-4.200244200244200051e-05	5.645909645909645710e-05	-8.537240537240537027e-05	4.551892551892551661e-05	-1.816849816849816539e-05
4.317460317460317028e-05	-4.278388278388277810e-05	5.450549450549450295e-05	-5.411477411477411077e-05	1.738705738705738441e-05	1.246984126984126799e-03	-1.228229548229548083e-03	-3.536019536019536049e-05	-2.676434676434676294e-05	-3.106227106227106002e-05	4.493284493284492325e-06	-3.926739926739926877e-05	-2.637362637362637415e-05	-1.660561660561660682e-05	4.493284493284492325e-06	-5.450549450549450295e-05	-2.324786324786324684e-05	-4.786324786324786294e-05	-5.411477411477411077e-05	5.450549450549450295e-05	-5.763125763125762687e-05	2.715506715506715174e-05	4.493284493284492325e-06
2.949938949938949467e-05	-6.114774114774114975e-05	3.067155067155066784e-05	5.665445665445664641e-06	-1.777777777777777660e-05	1.174310134310134219e-03	-1.143052503052503169e-03	-6.837606837606837804e-06	-1.660561660561660682e-05	-4.630036630036629420e-05	4.884004884004883662e-06	-2.598290598290598196e-05	-6.310134310134310389e-05	-9.963369963369963416e-06	1.543345543345543027e-05	-2.559218559218559317e-05	-1.230769230769230805e-05	-4.083028083028083073e-05	-3.028083028083027904e-05	7.365079365079364542e-05	-5.372405372405372536e-05	-2.539682539682540300e-06	1.543345543345543027e-05
-1.855921855921856096e-05	-4.083028083028083073e-05	-3.711843711843712193e-06	5.372405372405372536e-05	-4.043956043956043855e-05	1.004346764346764195e-03	-9.828571428571427401e-04	8.791208791208790252e-06	-2.559218559218559317e-05	-3.145299145299145221e-05	-2.930402930402930790e-06	-1.777777777777777660e-05	-7.013431013431013609e-05	8.791208791208790252e-06	-8.791208791208791947e-06	-8.400488400488399763e-06	-4.884004884004884509e-06	-4.083028083028083073e-05	4.102564102564101835e-06	6.700854700854701218e-05	-3.887667887667887659e-05	1.152625152625152537e-05	-8.791208791208791947e-06
-3.106227106227106002e-05	-5.137973137973137904e-05	-6.056166056166056825e-06	7.599511599511598497e-05	-2.520146520146520098e-05	9.539438339438339760e-04	-9.918437118437118619e-04	5.059829059829059467e-05	5.665445665445664641e-06	-3.731379731379731463e-05	-1.934065934065934194e-05	-6.056166056166056825e-06	-4.356532356532356247e-05	-2.559218559218559317e-05	3.711843711843710922e-06	8.400488400488398069e-06	-3.321123321123321703e-06	-4.395604395604395465e-05	6.446886446886445620e-06	5.567765567765567950e-05	-2.598290598290598196e-05	-2.168498168498168488e-05	3.711843711843710922e-06
-2.520146520146520098e-05	-2.481074481074480880e-05	-1.367521367521368196e-06	4.864468864468864053e-05	4.004884004884004637e-05	9.855921855921854786e-04	-1.077411477411477228e-03	4.747252747252747075e-05	3.692307692307691567e-05	-4.317460317460317706e-05	-2.012210012210011953e-05	-1.777777777777777660e-05	-2.442002442002442000e-05	2.910866910866910588e-05	-3.223443223443222980e-05	-1.699633699633699562e-05	-5.665445665445665488e-06	-4.239316239316239269e-05	1.758241758241757415e-06	4.512820512820512443e-05	-1.934065934065934194e-05	2.598290598290598196e-05	-3.223443223443222980e-05
1.953601953601946625e-07	1.113553113553113488e-05	1.426129426129426050e-05	-1.367521367521368196e-06	5.333333333333333318e-05	8.558730158730158428e-04	-9.140903540903541494e-04	2.754578754578754392e-05	3.965811965811965418e-05	-3.262515262515262198e-05	-3.711843711843712193e-06	-4.239316239316239269e-05	-4.102564102564102683e-06	5.763125763125762687e-05	-3.614163614163613808e-05	-5.724053724053724146e-05	-7.228327228327229141e-06	-3.731379731379731463e-05	-1.387057387057387001e-05	2.598290598290598196e-05	-1.074481074481074439e-05	5.528693528693528732e-05	-3.614163614163613808e-05
8.009768009768009273e-06	3.145299145299145221e-05	9.768009768009760124e-07	-3.145299145299145221e-05	4.512820512820512443e-05	8.996336996336995505e-04	-9.410500610500609729e-04	4.884004884004883662e-06	3.321123321123320433e-06	-1.738705738705738780e-05	1.152625152625152537e-05	-5.997557997557997320e-05	-1.191697191697191756e-05	1.269841269841269684e-05	1.816849816849816539e-05	-8.107448107448106303e-05	-6.837606837606837804e-06	-2.754578754578754731e-05	-5.860805860805867933e-07	1.699633699633699562e-05	-2.598290598290598196e-05	2.598290598290598196e-05	1.816849816849816539e-05
2.324786324786324684e-05	1.738705738705738441e-05	2.676434676434676294e-05	-5.294261294261294099e-05	4.669108669108668638e-05	8.058608058608057517e-04	-8.421978021978021502e-04	4.102564102564101835e-06	-2.598290598290598196e-05	-2.539682539682540300e-06	2.246642246642246247e-05	-6.739926739926739758e-05	-2.949938949938950145e-05	9.768009768009760124e-07	3.106227106227106002e-05	-7.560439560439559956e-05	-1.953601953601960389e-07	-2.012210012210011953e-05	-2.637362637362637415e-05	3.926739926739926877e-05	-3.965811965811965418e-05	8.791208791208790252e-06	3.106227106227106002e-05
2.676434676434676294e-05	-3.711843711843712193e-06	1.621489621489621464e-05	-3.848595848595848441e-05	1.777777777777777660e-05	7.796825396825396177e-04	-7.984371184371184425e-04	1.367521367521366926e-06	-2.949938949938950145e-05	5.274725274725273304e-06	2.559218559218558978e-05	-6.661782661782661322e-05	-2.715506715506715174e-05	1.738705738705738441e-05	-7.619047619047618784e-06	-4.747252747252747075e-05	8.400488400488398069e-06	-1.934065934065934194e-05	-1.582417582417582245e-05	6.700854700854701218e-05	-5.489621489621489514e-05	2.363858363858363564e-05	-7.619047619047618784e-06
2.715506715506715174e-05	-4.043956043956043855e-05	1.367521367521366926e-06	-3.321123321123321703e-06	-1.367521367521368196e-06	6.585592185592185422e-04	-6.925518925518925470e-04	2.129426129426129270e-05	-4.200244200244200051e-05	1.035409035409035221e-05	1.973137973137973074e-05	-5.958485958485958101e-05	-1.074481074481074439e-05	-3.067155067155067461e-05	-1.855921855921856096e-05	-9.963369963369963416e-06	1.113553113553113488e-05	-2.207570207570207368e-05	-9.768009768009774947e-07	7.560439560439559956e-05	-4.864468864468864053e-05	-1.758241758241758898e-06	-1.855921855921856096e-05
3.418803418803418394e-05	-5.880341880341879665e-05	3.926739926739926877e-05	-2.871794871794871708e-05	1.777777777777777660e-05	8.523565323565323064e-04	-9.109645909645908493e-04	2.559218559218558978e-05	-1.934065934065934194e-05	-5.665445665445665488e-06	1.308913308913308903e-05	-5.177045177045177122e-05	-1.035409035409035391e-05	-2.324786324786324684e-05	-3.731379731379731463e-05	7.228327228327227447e-06	1.035409035409035221e-05	-1.894993894993894976e-05	-3.887667887667887659e-05	8.732600732600732441e-05	-3.848595848595848441e-05	-2.930402930402930790e-06	-3.731379731379731463e-05
2.168498168498168149e-05	-3.028083028083027904e-05	4.942612942612942489e-05	-5.333333333333333318e-05	1.894993894993894976e-05	6.835653235653235335e-04	-7.312332112332112308e-04	1.543345543345543027e-05	1.953601953601946625e-07	-1.738705738705738780e-05	1.738705738705738441e-05	-5.137973137973137904e-05	-1.230769230769230805e-05	1.230769230769230635e-05	-6.739926739926739758e-05	1.582417582417582245e-05	1.113553113553113488e-05	-1.543345543345543366e-05	-4.903540903540903949e-05	8.107448107448106303e-05	-3.106227106227106002e-05	1.934065934065933856e-05	-6.739926739926739758e-05
4.493284493284492325e-06	-1.347985347985347952e-05	2.012210012210011953e-05	-1.465201465201465268e-05	1.074481074481074270e-05	6.003418803418803440e-04	-6.433211233211232538e-04	2.793650793650793610e-05	-4.493284493284494019e-06	-1.230769230769230805e-05	1.699633699633699562e-05	-3.848595848595848441e-05	-9.181929181929182436e-06	-2.285714285714285804e-05	-2.520146520146520098e-05	1.934065934065933856e-05	9.181929181929180742e-06	-1.191697191697191756e-05	-1.973137973137973074e-05	6.974358974358973713e-05	-1.504273504273504148e-05	-1.426129426129426219e-05	-2.520146520146520098e-05
-2.754578754578754731e-05	2.989010989010989025e-05	-5.567765567765567950e-05	2.246642246642246247e-05	-1.230769230769230805e-05	4.213919413919413608e-04	-4.682783882783882602e-04	2.871794871794871708e-05	1.973137973137973074e-05	-2.520146520146520098e-05	1.387057387057386831e-05	-2.910866910866910588e-05	1.758241758241757415e-06	-2.129426129426129270e-05	-2.246642246642246586e-05	2.207570207570207368e-05	4.884004884004883662e-06	-7.228327228327229141e-06	5.606837606837606491e-05	2.715506715506715174e-05	-3.321123321123321703e-06	-1.152625152625152537e-05	-2.246642246642246586e-05
-4.161172161172160832e-05	5.919413919413918883e-05	-1.041269841269841273e-04	4.551892551892551661e-05	-4.473748473748473224e-05	1.873504273504273169e-04	-2.174358974358974134e-04	3.340659340659340635e-05	4.708180708180707857e-05	-2.598290598290598196e-05	1.855921855921855758e-05	-2.989010989010989025e-05	2.520146520146520098e-05	-2.930402930402930790e-06	-4.434676434676434683e-05	3.184371184371184439e-05	2.148962148962148540e-06	-5.274725274725274999e-06	1.045177045177045127e-04	1.582417582417582245e-05	-8.791208791208791947e-06	-8.009768009768009273e-06	-4.434676434676434683e-05
-9.572649572649572926e-06	4.356532356532356247e-05	-1.256166056166056093e-04	9.435897435897435662e-05	-4.200244200244200051e-05	1.635164835164834953e-04	-1.932112332112331929e-04	7.482295482295482874e-05	5.177045177045177122e-05	-1.894993894993894976e-05	2.402930402930402782e-05	-2.246642246642246586e-05	4.278388278388277810e-05	-1.758241758241758898e-06	-4.043956043956043855e-05	3.379731379731379853e-05	-1.758241758241758898e-06	-9.181929181929182436e-06	1.260073260073259812e-04	8.009768009768009273e-06	-8.791208791208791947e-06	-7.619047619047618784e-06	-4.043956043956043855e-05
9.963369963369963416e-06	2.481074481074480880e-05	-9.045177045177044833e-05	5.919413919413918883e-05	-4.493284493284494019e-06	1.971184371184371282e-04	-2.471306471306471109e-04	5.958485958485958101e-05	3.496947496947496153e-05	-1.582417582417582245e-05	2.676434676434676294e-05	-2.754578754578754731e-05	3.379731379731379853e-05	1.777777777777777660e-05	-2.481074481074480880e-05	-8.009768009768009273e-06	-8.791208791208791947e-06	-9.572649572649572926e-06	9.084249084249084729e-05	2.442002442002441662e-05	-1.152625152625152537e-05	1.347985347985347952e-05	-2.481074481074480880e-05
1.465201465201465099e-05	1.953601953601946625e-07	-2.989010989010989025e-05	3.887667887667886981e-05	2.871794871794871708e-05	-4.225641025641025035e-04	3.659096459096459011e-04	5.177045177045177122e-05	1.367521367521366926e-06	-5.665445665445665488e-06	2.832722832722832490e-05	-2.871794871794871708e-05	1.367521367521366926e-06	2.246642246642246247e-05	1.777777777777777660e-05	-4.669108669108668638e-05	-9.181929181929182436e-06	-9.963369963369963416e-06	3.028083028083027904e-05	6.349206349206348930e-05	-1.152625152625152537e-05	8.400488400488398069e-06	1.777777777777777660e-05
5.333333333333333318e-05	-3.965811965811965418e-05	2.012210012210011953e-05	1.934065934065933856e-05	9.474969474969475558e-05	-6.515262515262514693e-04	5.608791208791208622e-04	4.942612942612942489e-05	-4.239316239316239269e-05	1.855921855921855758e-05	2.442002442002441662e-05	-2.363858363858363902e-05	-3.184371184371184439e-05	6.446886446886445620e-06	7.169719169719169127e-05	-6.935286935286933817e-05	-9.768009768009774947e-07	-1.543345543345543366e-05	-1.973137973137973074e-05	8.927960927960926500e-05	-1.504273504273504148e-05	-1.387057387057387001e-05	7.169719169719169127e-05
4.786324786324786294e-05	-2.910866910866910588e-05	2.949938949938949467e-05	1.308913308913308903e-05	7.873015873015873703e-05	-7.746031746031745938e-04	7.015384615384615604e-04	5.528693528693528732e-05	-4.395604395604395465e-05	1.152625152625152537e-05	4.884004884004883662e-06	1.758241758241757415e-06	-2.754578754578754731e-05	1.543345543345543027e-05	4.004884004884004637e-05	-5.216117216117215663e-05	1.367521367521366926e-06	-1.699633699633699562e-05	-2.910866910866910588e-05	6.075702075702075079e-05	9.768009768009760124e-07	8.791208791208790252e-06	4.004884004884004637e-05
1.582417582417582245e-05	2.148962148962148540e-06	1.191697191697191417e-05	-1.855921855921856096e-05	5.216117216117215663e-05	-8.976800976800976099e-04	8.320390720390719941e-04	2.442002442002441662e-05	-1.347985347985347952e-05	5.860805860805853110e-07	9.768009768009760124e-07	4.884004884004883662e-06	-1.973137973137973074e-05	3.145299145299145221e-05	1.113553113553113488e-05	-2.910866910866910588e-05	8.400488400488398069e-06	-1.934065934065934194e-05	-1.152625152625152537e-05	2.637362637362637076e-05	7.619047619047617936e-06	1.074481074481074270e-05	1.113553113553113488e-05
1.738705738705738441e-05	-2.793650793650793610e-05	3.106227106227106002e-05	-1.816849816849816539e-05	-1.035409035409035391e-05	-7.214652014652015279e-04	7.175579975579974299e-04	1.699633699633699562e-05	-8.009768009768009273e-06	1.367521367521366926e-06	1.758241758241757415e-06	4.884004884004883662e-06	-1.894993894993894976e-05	1.699633699633699562e-05	1.426129426129426050e-05	-1.152625152625152537e-05	7.619047619047617936e-06	-2.324786324786324684e-05	-3.067155067155067461e-05	5.489621489621488836e-05	1.953601953601946625e-07	-1.347985347985347952e-05	1.426129426129426050e-05
3.028083028083027904e-05	-3.575091575091575267e-05	5.450549450549450295e-05	-2.754578754578754731e-05	-8.009768009768009273e-06	-5.972161172161172607e-04	6.089377289377289042e-04	1.816849816849816539e-05	2.090354090354090390e-05	-1.973137973137973074e-05	5.860805860805853110e-07	2.012210012210011953e-05	-3.321123321123321703e-06	3.653235653235653026e-05	-3.614163614163613808e-05	2.598290598290598196e-05	-5.860805860805867933e-07	-3.067155067155067461e-05	-5.411477411477411077e-05	6.661782661782661322e-05	-4.493284493284494019e-06	9.963369963369963416e-06	-3.614163614163613808e-05
1.953601953601946625e-07	1.953601953601946625e-07	4.043956043956043855e-05	-2.207570207570207368e-05	3.321123321123320433e-06	-6.624664224664224233e-04	6.534798534798534099e-04	2.285714285714285804e-05	-1.367521367521368196e-06	-1.113553113553113658e-05	5.860805860805853110e-07	2.129426129426129270e-05	-1.426129426129426219e-05	2.012210012210011953e-05	-2.129426129426129270e-05	2.481074481074480880e-05	-3.321123321123321703e-06	-3.067155067155067461e-05	-4.004884004884004637e-05	4.864468864468864053e-05	-7.619047619047618784e-06	1.953601953601946625e-07	-2.129426129426129270e-05
1.152625152625152537e-05	3.731379731379731463e-05	-8.791208791208791947e-06	-5.665445665445665488e-06	1.230769230769230635e-05	-7.159951159951159425e-04	7.136507936507935487e-04	2.402930402930402782e-05	-8.009768009768009273e-06	-1.074481074481074439e-05	-1.367521367521368196e-06	2.285714285714285804e-05	-2.324786324786324684e-05	1.953601953601946625e-07	1.777777777777777660e-05	7.619047619047617936e-06	-4.884004884004884509e-06	-3.848595848595848441e-05	9.181929181929180742e-06	2.442002442002441662e-05	-1.465201465201465268e-05	-2.207570207570207368e-05	1.777777777777777660e-05
1.191697191697191417e-05	8.693528693528693901e-05	-8.107448107448106303e-05	2.168498168498168149e-05	4.981684981684981708e-05	-7.152136752136751445e-04	6.718437118437117815e-04	3.184371184371184439e-05	-7.228327228327229141e-06	-1.953601953601960389e-07	-8.791208791208791947e-06	3.340659340659340635e-05	-1.465201465201465268e-05	1.973137973137973074e-05	2.539682539682539030e-06	9.572649572649571232e-06	-4.884004884004884509e-06	-3.536019536019536049e-05	8.146520146520146199e-05	-2.207570207570207368e-05	-1.230769230769230805e-05	-3.711843711843712193e-06	2.539682539682539030e-06
3.711843711843710922e-06	1.338217338217338249e-04	-1.603907203907203849e-04	6.388278388278387471e-05	3.575091575091575267e-05	-6.628571428571428765e-04	6.253479853479853353e-04	4.278388278388277810e-05	3.321123321123320433e-06	1.035409035409035221e-05	-8.791208791208791947e-06	3.223443223443222980e-05	1.426129426129426050e-05	6.427350427350427367e-05	-3.770451770451770682e-05	-3.321123321123321703e-06	-4.493284493284494019e-06	-3.301587301587302094e-05	1.607814407814407839e-04	-8.341880341880341613e-05	8.009768009768009273e-06	4.356532356532356247e-05	-3.770451770451770682e-05
-9.181929181929182436e-06	8.693528693528693901e-05	-1.631257631257630963e-04	8.967032967032966396e-05	-4.493284493284494019e-06	-6.276923076923077291e-04	6.089377289377289042e-04	2.754578754578754392e-05	3.145299145299145221e-05	5.665445665445664641e-06	-1.269841269841269854e-05	3.262515262515262198e-05	4.395604395604395465e-05	1.152625152625152537e-05	-3.711843711843712193e-06	4.884004884004883662e-06	-2.930402930402930790e-06	-3.575091575091575267e-05	1.635164835164834953e-04	-3.770451770451770682e-05	1.855921855921855758e-05	-1.152625152625152537e-05	-3.711843711843712193e-06
-9.963369963369963416e-06	2.637362637362637076e-05	-9.709401709401708157e-05	1.142857142857142834e-04	-2.207570207570207368e-05	-5.827594627594626618e-04	5.858852258852258535e-04	5.294261294261293422e-05	1.660561660561660343e-05	1.504273504273504148e-05	-2.051282051282051511e-05	3.809523809523809222e-05	3.262515262515262198e-05	3.028083028083027904e-05	-5.098901098901099363e-05	3.770451770451770682e-05	-5.860805860805867933e-07	-2.989010989010989025e-05	9.748473748473748053e-05	2.715506715506715174e-05	2.676434676434676294e-05	1.953601953601946625e-07	-5.098901098901099363e-05
-1.894993894993894976e-05	-6.056166056166056825e-06	1.543345543345543027e-05	4.278388278388277810e-05	-3.575091575091575267e-05	-5.616605616605616601e-04	5.749450549450548995e-04	5.489621489621488836e-05	1.426129426129426050e-05	2.246642246642246247e-05	-2.559218559218559317e-05	3.809523809523809222e-05	3.536019536019536049e-05	2.207570207570207368e-05	-5.919413919413919561e-05	5.020757020757020249e-05	1.758241758241757415e-06	-3.418803418803418394e-05	-1.504273504273504148e-05	5.997557997557997320e-05	3.653235653235653026e-05	-1.035409035409035391e-05	-5.919413919413919561e-05
-3.262515262515262198e-05	2.559218559218558978e-05	7.482295482295482874e-05	-2.129426129426129270e-05	-2.168498168498168488e-05	-5.542368742368741340e-04	5.589255189255188131e-04	6.349206349206348930e-05	2.442002442002441662e-05	1.152625152625152537e-05	-3.457875457875457612e-05	3.496947496947496153e-05	3.887667887667886981e-05	-2.871794871794871708e-05	-2.324786324786324684e-05	5.020757020757020249e-05	8.400488400488398069e-06	-3.379731379731379853e-05	-7.443223443223442978e-05	4.669108669108668638e-05	2.598290598290598196e-05	-4.864468864468864053e-05	-2.324786324786324684e-05
-1.699633699633699562e-05	5.372405372405372536e-05	8.341880341880341613e-05	-8.967032967032966396e-05	1.465201465201465099e-05	-5.479853479853479675e-04	5.417338217338216926e-04	2.129426129426129270e-05	4.434676434676434683e-05	-5.274725274725274999e-06	-3.262515262515262198e-05	1.230769230769230635e-05	2.559218559218558978e-05	-2.481074481074480880e-05	3.184371184371184439e-05	-1.347985347985347952e-05	9.572649572649571232e-06	-2.246642246642246586e-05	-8.302808302808303072e-05	3.809523809523809222e-05	9.572649572649571232e-06	-5.059829059829059467e-05	3.184371184371184439e-05
-1.387057387057387001e-05	7.638583638583638393e-05	5.724053724053724146e-05	-1.017826617826617742e-04	4.239316239316239269e-05	-5.542368742368741340e-04	5.241514041514041189e-04	4.493284493284492325e-06	4.630036630036629420e-05	1.953601953601946625e-07	-3.223443223443222980e-05	1.953601953601946625e-07	3.770451770451770682e-05	-2.129426129426129270e-05	4.317460317460317028e-05	-4.551892551892551661e-05	6.056166056166055131e-06	-2.598290598290598196e-05	-5.684981684981684928e-05	1.035409035409035221e-05	1.074481074481074270e-05	-3.418803418803418394e-05	4.317460317460317028e-05
-1.582417582417582245e-05	1.045177045177045127e-04	-1.855921855921856096e-05	-6.935286935286933817e-05	4.551892551892551661e-05	-5.616605616605616601e-04	5.096947496947496284e-04	5.274725274725273304e-06	6.466422466422465907e-05	-1.621489621489621464e-05	-3.379731379731379853e-05	-3.321123321123321703e-06	4.669108669108668638e-05	-3.614163614163613808e-05	5.802197802197801905e-05	-5.763125763125762687e-05	1.953601953601946625e-07	-3.106227106227106002e-05	1.894993894993894976e-05	-2.754578754578754731e-05	5.274725274725273304e-06	-4.317460317460317706e-05	5.802197802197801905e-05
-8.009768009768009273e-06	6.974358974358973713e-05	-6.388278388278387471e-05	-1.074481074481074439e-05	2.637362637362637076e-05	-5.370451770451770135e-04	4.823443223443222975e-04	1.269841269841269684e-05	4.942612942612942489e-05	-8.791208791208791947e-06	-4.083028083028083073e-05	-5.860805860805867933e-07	3.340659340659340635e-05	-3.457875457875457612e-05	3.575091575091575267e-05	-3.575091575091575267e-05	1.367521367521366926e-06	-3.536019536019536049e-05	6.427350427350427367e-05	-1.934065934065934194e-05	1.621489621489621464e-05	-5.098901098901099363e-05	3.575091575091575267e-05
-9.963369963369963416e-06	2.481074481074480880e-05	-5.098901098901099363e-05	3.731379731379731463e-05	1.269841269841269684e-05	-5.159462759462759033e-04	4.526495726495726271e-04	5.020757020757020249e-05	2.949938949938949467e-05	-1.367521367521368196e-06	-5.489621489621489514e-05	1.738705738705738441e-05	4.102564102564101835e-06	2.598290598290598196e-05	-4.708180708180708534e-05	6.837606837606836957e-06	1.074481074481074270e-05	-4.630036630036629420e-05	5.137973137973137904e-05	1.347985347985347952e-05	3.340659340659340635e-05	-1.973137973137973074e-05	-4.708180708180708534e-05
-1.191697191697191756e-05	4.004884004884004637e-05	-5.489621489621489514e-05	5.098901098901098008e-05	9.768009768009760124e-07	-4.866422466422465776e-04	4.358485958485957970e-04	7.326007326007324646e-05	1.035409035409035221e-05	1.074481074481074270e-05	-5.919413919413919561e-05	1.152625152625152537e-05	-8.009768009768009273e-06	5.020757020757020249e-05	-8.029304029304029221e-05	1.230769230769230635e-05	1.621489621489621464e-05	-4.551892551892551661e-05	5.528693528693528732e-05	1.367521367521366926e-06	4.590964590964590879e-05	-8.009768009768009273e-06	-8.029304029304029221e-05
3.321123321123320433e-06	7.951159951159950784e-05	-7.638583638583638393e-05	2.402930402930402782e-05	1.777777777777777660e-05	-4.585103785103785030e-04	4.159218559218558838e-04	5.489621489621488836e-05	6.446886446886445620e-06	2.402930402930402782e-05	-5.606837606837606491e-05	-9.572649572649572926e-06	-8.009768009768009273e-06	3.418803418803418394e-05	-4.434676434676434683e-05	-1.543345543345543366e-05	2.324786324786324684e-05	-3.028083028083027904e-05	7.677655677655676933e-05	-2.168498168498168488e-05	4.942612942612942489e-05	-3.145299145299145221e-05	-4.434676434676434683e-05
-6.837606837606837804e-06	1.068620268620268658e-04	-7.130647130647130587e-05	2.539682539682539030e-06	3.418803418803418394e-05	-4.698412698412698018e-04	4.217826617826617597e-04	4.434676434676434683e-05	1.894993894993894976e-05	2.637362637362637076e-05	-4.630036630036629420e-05	-2.481074481074480880e-05	1.758241758241757415e-06	5.137973137973137904e-05	-3.809523809523809222e-05	-4.083028083028083073e-05	2.598290598290598196e-05	-9.181929181929182436e-06	7.169719169719169127e-05	-1.074481074481074439e-05	3.614163614163613808e-05	-1.543345543345543366e-05	-3.809523809523809222e-05
-2.012210012210011953e-05	1.283516483516483479e-04	-8.615384615384615464e-05	1.230769230769230635e-05	2.715506715506715174e-05	-4.264713064713064931e-04	3.885714285714285529e-04	4.395604395604395465e-05	2.207570207570207368e-05	4.161172161172160832e-05	-4.043956043956043855e-05	-3.926739926739926877e-05	2.051282051282051172e-05	3.379731379731379853e-05	-1.465201465201465268e-05	-5.489621489621489514e-05	2.481074481074480880e-05	2.539682539682539030e-06	8.654456654456654005e-05	-1.387057387057387001e-05	3.731379731379731463e-05	-2.910866910866910588e-05	-1.465201465201465268e-05
-7.619047619047618784e-06	1.217094017094017011e-04	-9.826617826617826490e-05	1.465201465201465099e-05	2.324786324786324684e-05	-4.116239316239316036e-04	3.612210012210012220e-04	5.567765567765567950e-05	3.145299145299145221e-05	5.177045177045177122e-05	-4.278388278388277810e-05	-3.965811965811965418e-05	4.122100122100122292e-05	-1.269841269841269854e-05	3.321123321123320433e-06	-3.106227106227106002e-05	2.598290598290598196e-05	6.837606837606836957e-06	9.865689865689866386e-05	-3.145299145299145221e-05	4.122100122100122292e-05	-7.365079365079364542e-05	3.321123321123320433e-06
-1.582417582417582245e-05	4.200244200244200051e-05	-7.560439560439559956e-05	7.013431013431012254e-05	1.699633699633699562e-05	-4.628083028083027832e-04	3.897435897435896955e-04	7.521367521367521415e-05	3.692307692307691567e-05	5.098901098901098008e-05	-4.434676434676434683e-05	-2.949938949938950145e-05	4.512820512820512443e-05	3.262515262515262198e-05	-7.013431013431013609e-05	5.665445665445664641e-06	2.793650793650793610e-05	2.930402930402929519e-06	7.599511599511598497e-05	3.848595848595848441e-05	4.161172161172160832e-05	-3.692307692307692245e-05	-7.013431013431013609e-05
-1.465201465201465268e-05	-8.791208791208791947e-06	-1.855921855921856096e-05	7.521367521367521415e-05	1.953601953601946625e-07	-4.608547008547008426e-04	4.034188034188033881e-04	8.849816849816849419e-05	1.308913308913308903e-05	6.192918192918192056e-05	-4.669108669108668638e-05	-1.973137973137973074e-05	3.692307692307691567e-05	3.067155067155066784e-05	-9.201465201465201707e-05	3.145299145299145221e-05	2.949938949938949467e-05	-3.321123321123321703e-06	1.894993894993894976e-05	7.638583638583638393e-05	5.255189255189254881e-05	-3.926739926739926877e-05	-9.201465201465201707e-05
5.860805860805853110e-07	1.152625152625152537e-05	2.910866910866910588e-05	1.230769230769230635e-05	2.871794871794871708e-05	-3.873992673992673560e-04	3.241025641025640797e-04	8.771672771672770982e-05	-1.113553113553113658e-05	7.443223443223442978e-05	-4.512820512820513120e-05	-2.129426129426129270e-05	2.324786324786324684e-05	2.207570207570207368e-05	-7.755799755799755370e-05	2.754578754578754392e-05	2.481074481074480880e-05	-3.321123321123321703e-06	-2.871794871794871708e-05	4.473748473748473224e-05	5.411477411477411077e-05	-4.161172161172160832e-05	-7.755799755799755370e-05
2.148962148962148540e-06	3.262515262515262198e-05	3.887667887667886981e-05	-1.074481074481074439e-05	4.395604395604395465e-05	-3.623931623931624189e-04	3.037851037851037675e-04	7.716727716727715474e-05	-3.321123321123321703e-06	5.997557997557997320e-05	-3.653235653235653026e-05	-1.855921855921856096e-05	2.129426129426129270e-05	2.324786324786324684e-05	-5.919413919413919561e-05	1.465201465201465099e-05	2.012210012210011953e-05	6.837606837606836957e-06	-3.848595848595848441e-05	4.551892551892551661e-05	4.473748473748473224e-05	-4.083028083028083073e-05	-5.919413919413919561e-05
-2.148962148962149811e-06	6.427350427350427367e-05	-1.953601953601960389e-07	-4.493284493284494019e-06	1.543345543345543027e-05	-3.342612942612942359e-04	3.053479853479853091e-04	6.857142857142856736e-05	-5.274725274725274999e-06	6.583638583638582885e-05	-2.754578754578754731e-05	-1.816849816849816539e-05	2.832722832722832490e-05	1.035409035409035221e-05	-4.493284493284494019e-06	-2.051282051282051511e-05	1.894993894993894976e-05	1.504273504273504148e-05	5.860805860805853110e-07	5.274725274725273304e-06	4.590964590964590879e-05	-4.825396825396824834e-05	-4.493284493284494019e-06
-2.871794871794871708e-05	9.240537240537240247e-05	-5.333333333333333318e-05	9.572649572649571232e-06	-2.910866910866910588e-05	-1.596092796092796141e-04	1.428083028083028112e-04	6.622710622710622781e-05	2.148962148962148540e-06	6.896214896214895277e-05	-2.051282051282051511e-05	-2.207570207570207368e-05	3.692307692307691567e-05	1.230769230769230635e-05	2.559218559218558978e-05	-4.825396825396824834e-05	2.090354090354090390e-05	2.481074481074480880e-05	5.372405372405372536e-05	-2.871794871794871708e-05	3.536019536019536049e-05	-4.161172161172160832e-05	2.559218559218558978e-05
-2.442002442002442000e-05	1.080341880341880356e-04	-1.135042735042734991e-04	5.763125763125762687e-05	-3.496947496947496831e-05	-2.568986568986568681e-04	2.455677655677655693e-04	7.404151404151403082e-05	4.102564102564101835e-06	6.310134310134309034e-05	-1.230769230769230805e-05	-2.324786324786324684e-05	3.770451770451770682e-05	2.051282051282051172e-05	2.676434676434676294e-05	-5.606837606837606491e-05	1.894993894993894976e-05	3.457875457875457612e-05	1.138949938949938845e-04	-3.223443223443222980e-05	2.090354090354090390e-05	-3.496947496947496831e-05	2.676434676434676294e-05
3.321123321123320433e-06	6.778998778998778299e-05	-1.123321123321123293e-04	6.427350427350427367e-05	-1.953601953601960389e-07	-2.568986568986568681e-04	2.225152625152625185e-04	5.802197802197801905e-05	-9.768009768009774947e-07	4.825396825396824834e-05	-6.837606837606837804e-06	-1.699633699633699562e-05	4.122100122100122292e-05	1.738705738705738441e-05	1.660561660561660343e-05	-5.411477411477411077e-05	1.660561660561660343e-05	4.161172161172160832e-05	1.127228327228327147e-04	-9.768009768009774947e-07	1.347985347985347952e-05	-2.363858363858363902e-05	1.660561660561660343e-05
-1.035409035409035391e-05	6.231990231990231952e-05	-3.887667887667887659e-05	1.699633699633699562e-05	8.791208791208790252e-06	-3.061294261294261070e-04	2.713553113553113585e-04	5.489621489621488836e-05	-3.926739926739926877e-05	7.052503052503052150e-05	-1.035409035409035391e-05	-1.582417582417582245e-05	1.582417582417582245e-05	4.512820512820512443e-05	-4.884004884004884509e-06	-5.294261294261294099e-05	1.660561660561660343e-05	4.669108669108668638e-05	3.926739926739926877e-05	1.191697191697191417e-05	2.168498168498168149e-05	1.758241758241757415e-06	-4.884004884004884509e-06
4.825396825396824834e-05	3.848595848595848441e-05	4.434676434676434683e-05	-2.090354090354090390e-05	8.888888888888887960e-05	-3.205860805860805433e-04	2.795604395604395199e-04	6.231990231990231952e-05	-2.246642246642246586e-05	5.724053724053724146e-05	-1.582417582417582245e-05	-9.572649572649572926e-06	1.504273504273504148e-05	3.965811965811965418e-05	-2.051282051282051511e-05	-2.754578754578754731e-05	1.387057387057386831e-05	5.020757020757020249e-05	-4.395604395604395465e-05	4.004884004884004637e-05	2.324786324786324684e-05	-6.056166056166056825e-06	-2.051282051282051511e-05
6.192918192918192056e-05	1.152625152625152537e-05	5.919413919413918883e-05	-1.855921855921856096e-05	9.006105006105004937e-05	-3.440293040293040472e-04	3.057387057387057081e-04	6.192918192918192056e-05	-1.738705738705738780e-05	5.567765567765567950e-05	-2.949938949938950145e-05	1.074481074481074270e-05	2.402930402930402782e-05	3.809523809523809222e-05	-4.630036630036629420e-05	3.321123321123320433e-06	6.056166056166055131e-06	4.942612942612942489e-05	-5.880341880341879665e-05	3.106227106227106002e-05	5.841269841269841124e-05	-1.269841269841269854e-05	-4.630036630036629420e-05
5.255189255189254881e-05	1.582417582417582245e-05	5.294261294261293422e-05	-4.884004884004884509e-06	5.177045177045177122e-05	-1.138949938949938980e-04	1.107692307692307741e-04	6.778998778998778299e-05	3.262515262515262198e-05	4.239316239316239269e-05	-3.614163614163613808e-05	1.504273504273504148e-05	4.590964590964590879e-05	4.161172161172160832e-05	-6.153846153846153516e-05	2.715506715506715174e-05	8.009768009768009273e-06	4.864468864468864053e-05	-5.255189255189254881e-05	2.207570207570207368e-05	6.661782661782661322e-05	-2.285714285714285804e-05	-6.153846153846153516e-05
4.043956043956043855e-05	5.997557997557997320e-05	3.321123321123320433e-06	2.012210012210011953e-05	3.457875457875457612e-05	-7.247863247863247564e-05	8.654456654456654005e-05	7.521367521367521415e-05	6.857142857142856736e-05	3.301587301587300739e-05	-3.067155067155067461e-05	8.791208791208790252e-06	5.997557997557997320e-05	2.871794871794871708e-05	-5.294261294261294099e-05	4.356532356532356247e-05	7.228327228327227447e-06	5.645909645909645710e-05	-2.930402930402930790e-06	-9.963369963369963416e-06	5.255189255189254881e-05	-4.317460317460317706e-05	-5.294261294261294099e-05
3.496947496947496153e-05	1.146764346764346824e-04	-7.443223443223442978e-05	6.661782661782661322e-05	5.841269841269841124e-05	4.864468864468864053e-05	-5.802197802197801905e-05	9.279609279609278788e-05	7.482295482295482874e-05	1.387057387057386831e-05	-1.973137973137973074e-05	1.504273504273504148e-05	5.489621489621488836e-05	-1.347985347985347952e-05	-9.768009768009774947e-07	4.356532356532356247e-05	-9.768009768009774947e-07	6.427350427350427367e-05	7.482295482295482874e-05	-3.848595848595848441e-05	2.442002442002441662e-05	-8.459096459096458590e-05	-9.768009768009774947e-07
2.051282051282051172e-05	1.197557997557997469e-04	-9.006105006105006292e-05	1.013919413919413888e-04	5.372405372405372536e-05	1.041269841269841273e-04	-1.068620268620268658e-04	1.002197802197802190e-04	5.841269841269841124e-05	3.731379731379731463e-05	-9.963369963369963416e-06	1.035409035409035221e-05	5.724053724053724146e-05	-2.246642246642246586e-05	3.809523809523809222e-05	2.285714285714285804e-05	-3.321123321123321703e-06	7.052503052503052150e-05	9.045177045177044833e-05	-1.855921855921856096e-05	5.274725274725273304e-06	-9.123321123321123270e-05	3.809523809523809222e-05
-4.493284493284494019e-06	1.076434676434676367e-04	-5.411477411477411077e-05	1.013919413919413888e-04	2.910866910866910588e-05	2.324786324786324684e-05	-1.426129426129426219e-05	1.103785103785103752e-04	3.692307692307691567e-05	5.059829059829059467e-05	1.953601953601946625e-07	6.056166056166055131e-06	4.278388278388277810e-05	-7.619047619047618784e-06	5.880341880341879665e-05	-1.953601953601960389e-07	-2.148962148962149811e-06	7.755799755799755370e-05	5.450549450549450295e-05	1.230769230769230635e-05	-1.582417582417582245e-05	-7.286935286935286105e-05	5.880341880341879665e-05
2.715506715506715174e-05	8.341880341880341613e-05	-3.184371184371184439e-05	1.002197802197802190e-04	4.239316239316239269e-05	6.857142857142856736e-05	-6.192918192918192056e-05	1.291330891330891187e-04	2.949938949938949467e-05	4.356532356532356247e-05	4.102564102564101835e-06	1.504273504273504148e-05	3.457875457875457612e-05	4.493284493284492325e-06	5.059829059829059467e-05	1.758241758241757415e-06	-5.274725274725274999e-06	8.224664224664224635e-05	3.223443223443222980e-05	2.129426129426129270e-05	-2.168498168498168488e-05	-6.036630036630036538e-05	5.059829059829059467e-05
2.637362637362637076e-05	5.763125763125762687e-05	5.274725274725273304e-06	5.919413919413918883e-05	2.520146520146520098e-05	6.271062271062270493e-05	-3.496947496947496831e-05	9.396825396825395766e-05	3.262515262515262198e-05	4.981684981684981708e-05	1.367521367521366926e-06	2.090354090354090390e-05	5.763125763125762687e-05	-5.860805860805867933e-07	2.989010989010989025e-05	1.777777777777777660e-05	-4.884004884004884509e-06	7.912087912087912244e-05	-4.884004884004884509e-06	4.512820512820512443e-05	-2.930402930402930790e-06	-6.114774114774114975e-05	2.989010989010989025e-05
2.324786324786324684e-05	4.239316239316239269e-05	6.036630036630036538e-05	-2.148962148962149811e-06	-7.619047619047618784e-06	1.826617826617826649e-04	-1.240537240537240406e-04	7.365079365079364542e-05	3.614163614163613808e-05	4.395604395604395465e-05	5.274725274725273304e-06	1.699633699633699562e-05	5.255189255189254881e-05	2.793650793650793610e-05	7.619047619047617936e-06	1.426129426129426050e-05	-3.711843711843712193e-06	7.716727716727715474e-05	-5.997557997557997320e-05	5.684981684981684250e-05	-4.884004884004884509e-06	-3.848595848595848441e-05	7.619047619047617936e-06
1.816849816849816539e-05	7.404151404151403082e-05	4.981684981684981708e-05	-3.770451770451770682e-05	8.791208791208790252e-06	-1.465201465201465268e-05	4.669108669108668638e-05	6.349206349206348930e-05	3.496947496947496153e-05	3.340659340659340635e-05	8.400488400488398069e-06	1.894993894993894976e-05	5.294261294261293422e-05	2.129426129426129270e-05	9.963369963369963416e-06	1.113553113553113488e-05	-3.321123321123321703e-06	7.247863247863247564e-05	-4.942612942612942489e-05	3.321123321123320433e-06	1.894993894993894976e-05	-4.551892551892551661e-05	9.963369963369963416e-06
2.148962148962148540e-06	1.236630036630036688e-04	9.768009768009760124e-07	-3.614163614163613808e-05	4.004884004884004637e-05	4.004884004884004637e-05	-4.903540903540903949e-05	5.919413919413918883e-05	4.669108669108668638e-05	2.871794871794871708e-05	6.056166056166055131e-06	1.816849816849816539e-05	5.489621489621488836e-05	1.191697191697191417e-05	5.020757020757020249e-05	-1.660561660561660682e-05	1.953601953601946625e-07	6.388278388278387471e-05	-5.860805860805867933e-07	-2.793650793650793610e-05	3.028083028083027904e-05	-7.052503052503052150e-05	5.020757020757020249e-05
-8.400488400488399763e-06	1.068620268620268658e-04	-2.539682539682540300e-06	-6.837606837606837804e-06	7.619047619047617936e-06	9.318681318681317329e-05	-9.318681318681317329e-05	8.029304029304029221e-05	3.809523809523809222e-05	3.457875457875457612e-05	2.539682539682539030e-06	1.152625152625152537e-05	4.590964590964590879e-05	1.347985347985347952e-05	7.833943833943833807e-05	-5.020757020757020249e-05	4.884004884004883662e-06	5.372405372405372536e-05	2.930402930402929519e-06	-1.191697191697191756e-05	2.832722832722832490e-05	-7.208791208791209023e-05	7.833943833943833807e-05
-1.934065934065934194e-05	9.826617826617826490e-05	-1.543345543345543366e-05	1.113553113553113488e-05	-7.228327228327229141e-06	2.776068376068375793e-04	-2.862026862026861938e-04	9.045177045177044833e-05	2.481074481074480880e-05	3.145299145299145221e-05	1.367521367521366926e-06	9.181929181929180742e-06	2.090354090354090390e-05	2.637362637362637076e-05	7.560439560439559956e-05	-5.567765567765567950e-05	8.009768009768009273e-06	4.551892551892551661e-05	1.582417582417582245e-05	5.860805860805853110e-07	2.168498168498168149e-05	-6.974358974358973713e-05	7.560439560439559956e-05
-2.324786324786324684e-05	1.017826617826617742e-04	-4.161172161172160832e-05	4.747252747252747075e-05	3.711843711843710922e-06	1.271794871794871781e-04	-1.529670329670329673e-04	1.049084249084248981e-04	2.090354090354090390e-05	2.520146520146520098e-05	-6.446886446886447315e-06	2.793650793650793610e-05	8.400488400488398069e-06	3.614163614163613808e-05	4.942612942612942489e-05	-2.676434676434676294e-05	5.860805860805853110e-07	3.653235653235653026e-05	4.200244200244200051e-05	9.768009768009760124e-07	3.340659340659340635e-05	-6.739926739926739758e-05	4.942612942612942489e-05
-5.274725274725274999e-06	5.216117216117215663e-05	-2.637362637362637415e-05	6.505494505494504448e-05	-1.269841269841269854e-05	1.752380952380952202e-04	-1.967277167277167293e-04	1.201465201465201459e-04	1.074481074481074270e-05	2.832722832722832490e-05	-1.465201465201465268e-05	4.043956043956043855e-05	4.884004884004883662e-06	3.340659340659340635e-05	2.324786324786324684e-05	1.758241758241757415e-06	-6.056166056166056825e-06	2.598290598290598196e-05	2.676434676434676294e-05	3.457875457875457612e-05	2.754578754578754392e-05	-6.935286935286933817e-05	2.324786324786324684e-05
-2.148962148962149811e-06	4.512820512820512443e-05	-2.520146520146520098e-05	5.450549450549450295e-05	2.148962148962148540e-06	5.137973137973137904e-05	-8.380952380952380154e-05	1.029548229548229576e-04	-1.953601953601960389e-07	2.598290598290598196e-05	-2.129426129426129270e-05	4.590964590964590879e-05	4.493284493284492325e-06	5.528693528693528732e-05	-2.949938949938950145e-05	2.012210012210011953e-05	-1.035409035409035391e-05	1.543345543345543027e-05	2.559218559218558978e-05	1.973137973137973074e-05	5.216117216117215663e-05	-3.692307692307692245e-05	-2.949938949938950145e-05
1.367521367521366926e-06	7.755799755799755370e-05	-6.427350427350427367e-05	6.974358974358973713e-05	4.590964590964590879e-05	1.885225885225885138e-04	-2.666666666666666794e-04	1.158485958485958386e-04	2.754578754578754392e-05	1.426129426129426050e-05	-3.770451770451770682e-05	6.661782661782661322e-05	3.028083028083027904e-05	4.200244200244200051e-05	-3.418803418803418394e-05	3.301587301587300739e-05	-1.308913308913309072e-05	-1.953601953601960389e-07	6.466422466422465907e-05	-2.207570207570207368e-05	6.896214896214895277e-05	-4.239316239316239269e-05	-3.418803418803418394e-05
-2.148962148962149811e-06	8.888888888888887960e-05	-8.380952380952380154e-05	8.146520146520146199e-05	5.763125763125762687e-05	2.279853479853479685e-04	-3.162881562881562632e-04	1.135042735042734991e-04	6.075702075702075079e-05	1.660561660561660343e-05	-4.395604395604395465e-05	5.020757020757020249e-05	5.645909645909645710e-05	6.446886446886445620e-06	2.949938949938949467e-05	-9.181929181929182436e-06	-5.665445665445665488e-06	-9.181929181929182436e-06	8.420024420024420050e-05	-3.379731379731379853e-05	8.107448107448106303e-05	-8.107448107448106303e-05	2.949938949938949467e-05
-2.285714285714285804e-05	7.013431013431012254e-05	-3.028083028083027904e-05	3.536019536019536049e-05	5.489621489621488836e-05	2.537728937728937848e-04	-3.362148962148961764e-04	7.873015873015873703e-05	8.459096459096458590e-05	1.074481074481074270e-05	-4.161172161172160832e-05	2.129426129426129270e-05	6.818070818070818195e-05	1.347985347985347952e-05	3.965811965811965418e-05	-4.590964590964590879e-05	5.665445665445664641e-06	-1.855921855921856096e-05	3.067155067155066784e-05	-9.768009768009774947e-07	9.279609279609278788e-05	-8.224664224664224635e-05	3.965811965811965418e-05
-3.379731379731379853e-05	8.459096459096458590e-05	-1.230769230769230805e-05	-8.791208791208791947e-06	5.059829059829059467e-05	3.717704517704517229e-04	-4.475702075702075490e-04	5.294261294261293422e-05	8.654456654456654005e-05	9.181929181929180742e-06	-3.965811965811965418e-05	1.699633699633699562e-05	6.505494505494504448e-05	2.246642246642246247e-05	3.614163614163613808e-05	-5.137973137973137904e-05	7.619047619047617936e-06	-2.285714285714285804e-05	1.269841269841269684e-05	1.953601953601946625e-07	7.482295482295482874e-05	-6.896214896214895277e-05	3.614163614163613808e-05
-1.465201465201465268e-05	7.990231990231989325e-05	-1.973137973137973074e-05	-2.520146520146520098e-05	4.473748473748473224e-05	5.600976800976800642e-04	-6.210500610500610010e-04	3.340659340659340635e-05	7.755799755799755370e-05	5.665445665445664641e-06	-3.379731379731379853e-05	6.446886446886445620e-06	4.786324786324786294e-05	1.894993894993894976e-05	3.262515262515262198e-05	-4.434676434676434683e-05	1.035409035409035221e-05	-2.402930402930402782e-05	2.012210012210011953e-05	-4.102564102564102683e-06	6.310134310134309034e-05	-7.755799755799755370e-05	3.262515262515262198e-05
-8.009768009768009273e-06	7.208791208791209023e-05	-4.493284493284494019e-06	-5.450549450549450295e-05	3.496947496947496153e-05	7.304517704517704329e-04	-7.753846153846152833e-04	1.308913308913308903e-05	4.239316239316239269e-05	2.051282051282051172e-05	-3.379731379731379853e-05	3.321123321123320433e-06	3.301587301587300739e-05	3.301587301587300739e-05	-1.367521367521368196e-06	-3.145299145299145221e-05	8.400488400488398069e-06	-3.028083028083027904e-05	4.884004884004883662e-06	-5.860805860805867933e-07	4.786324786324786294e-05	-5.216117216117215663e-05	-1.367521367521368196e-06
-8.400488400488399763e-06	5.255189255189254881e-05	-8.791208791208791947e-06	-4.004884004884004637e-05	5.665445665445664641e-06	3.944322344322344289e-04	-4.186568986568986223e-04	1.152625152625152537e-05	7.619047619047617936e-06	2.989010989010989025e-05	-4.004884004884004637e-05	1.269841269841269684e-05	3.379731379731379853e-05	8.791208791208790252e-06	-2.715506715506715174e-05	-5.274725274725274999e-06	5.860805860805853110e-07	-3.536019536019536049e-05	9.181929181929180742e-06	9.181929181929180742e-06	3.575091575091575267e-05	-4.356532356532356247e-05	-2.715506715506715174e-05
-7.228327228327229141e-06	3.809523809523809222e-05	-4.161172161172160832e-05	1.367521367521366926e-06	-1.074481074481074439e-05	8.886935286935287049e-04	-9.043223443223442296e-04	1.582417582417582245e-05	3.321123321123320433e-06	3.614163614163613808e-05	-4.356532356532356247e-05	1.074481074481074270e-05	3.028083028083027904e-05	-2.754578754578754731e-05	6.056166056166055131e-06	-9.768009768009774947e-07	1.758241758241757415e-06	-3.731379731379731463e-05	4.200244200244200051e-05	2.910866910866910588e-05	1.777777777777777660e-05	-8.420024420024420050e-05	6.056166056166055131e-06
-1.465201465201465268e-05	2.285714285714285804e-05	-4.903540903540903949e-05	4.102564102564101835e-06	-2.148962148962149811e-06	8.449328449328448887e-04	-8.699389499389498801e-04	-9.963369963369963416e-06	5.274725274725273304e-06	4.708180708180707857e-05	-4.356532356532356247e-05	-2.148962148962149811e-06	2.637362637362637076e-05	-1.894993894993894976e-05	2.676434676434676294e-05	-2.715506715506715174e-05	6.446886446886445620e-06	-3.692307692307692245e-05	4.942612942612942489e-05	5.098901098901098008e-05	2.402930402930402782e-05	-9.162393162393161811e-05	2.676434676434676294e-05
-3.926739926739926877e-05	1.699633699633699562e-05	-5.645909645909645710e-05	2.012210012210011953e-05	-3.731379731379731463e-05	7.597557997557997586e-04	-7.679609279609279741e-04	-1.308913308913309072e-05	2.363858363858363564e-05	4.161172161172160832e-05	-4.200244200244200051e-05	-1.113553113553113658e-05	3.262515262515262198e-05	5.665445665445664641e-06	1.660561660561660343e-05	-4.317460317460317706e-05	1.113553113553113488e-05	-3.418803418803418394e-05	5.684981684981684250e-05	6.310134310134309034e-05	2.559218559218558978e-05	-6.778998778998778299e-05	1.660561660561660343e-05
-1.035409035409035391e-05	4.004884004884004637e-05	-6.349206349206348930e-05	1.308913308913308903e-05	-1.777777777777777660e-05	9.371428571428570917e-04	-9.293284493284493294e-04	-9.963369963369963416e-06	3.926739926739926877e-05	3.418803418803418394e-05	-4.395604395604395465e-05	-1.308913308913309072e-05	2.520146520146520098e-05	2.442002442002441662e-05	9.572649572649571232e-06	-4.317460317460317706e-05	1.191697191697191417e-05	-3.418803418803418394e-05	6.388278388278387471e-05	3.496947496947496153e-05	4.590964590964590879e-05	-6.622710622710622781e-05	9.572649572649571232e-06
-1.152625152625152537e-05	7.794871794871793911e-05	-3.028083028083027904e-05	-4.317460317460317706e-05	5.665445665445664641e-06	9.719169719169717860e-04	-9.707448107448106434e-04	-1.465201465201465268e-05	4.043956043956043855e-05	2.090354090354090390e-05	-4.434676434676434683e-05	-1.934065934065934194e-05	2.793650793650793610e-05	2.402930402930402782e-05	-1.894993894993894976e-05	-3.536019536019536049e-05	5.274725274725273304e-06	-3.184371184371184439e-05	3.067155067155066784e-05	2.090354090354090390e-05	5.411477411477411077e-05	-6.857142857142856736e-05	-1.894993894993894976e-05
4.884004884004883662e-06	8.888888888888887960e-05	-2.754578754578754731e-05	-6.505494505494504448e-05	1.230769230769230635e-05	7.027106227106227031e-04	-6.964590964590964281e-04	-1.738705738705738780e-05	3.926739926739926877e-05	2.012210012210011953e-05	-4.161172161172160832e-05	-2.129426129426129270e-05	4.708180708180707857e-05	-2.930402930402930790e-06	-2.363858363858363902e-05	-2.285714285714285804e-05	-7.619047619047618784e-06	-3.067155067155067461e-05	2.793650793650793610e-05	-1.758241758241758898e-06	5.450549450549450295e-05	-7.677655677655676933e-05	-2.363858363858363902e-05
1.973137973137973074e-05	6.427350427350427367e-05	-2.539682539682540300e-06	-6.857142857142856736e-05	4.004884004884004637e-05	5.991697191697192013e-04	-6.058119658119658210e-04	-2.090354090354090390e-05	3.262515262515262198e-05	1.191697191697191417e-05	-4.004884004884004637e-05	-2.363858363858363902e-05	6.271062271062270493e-05	-3.184371184371184439e-05	-3.770451770451770682e-05	-1.074481074481074439e-05	-1.934065934065934194e-05	-2.793650793650793610e-05	2.930402930402929519e-06	2.207570207570207368e-05	6.700854700854701218e-05	-9.514041514041514098e-05	-3.770451770451770682e-05
2.598290598290598196e-05	5.216117216117215663e-05	-1.738705738705738780e-05	-6.388278388278387471e-05	5.489621489621488836e-05	6.007326007326006887e-04	-6.202686202686202030e-04	-3.848595848595848441e-05	3.067155067155066784e-05	1.230769230769230635e-05	-3.926739926739926877e-05	-2.871794871794871708e-05	6.427350427350427367e-05	-5.059829059829059467e-05	-2.949938949938950145e-05	-8.400488400488399763e-06	-2.324786324786324684e-05	-2.793650793650793610e-05	1.777777777777777660e-05	3.418803418803418394e-05	5.255189255189254881e-05	-1.049084249084248981e-04	-2.949938949938950145e-05
2.363858363858363564e-05	5.997557997557997320e-05	-4.473748473748473224e-05	-3.496947496947496831e-05	5.880341880341879665e-05	2.467399267399267120e-04	-2.615873015873015472e-04	-4.043956043956043855e-05	6.818070818070818195e-05	1.191697191697191417e-05	-3.340659340659340635e-05	-3.496947496947496831e-05	7.521367521367521415e-05	-2.559218559218559317e-05	-7.228327228327229141e-06	-2.910866910866910588e-05	-1.777777777777777660e-05	-2.168498168498168488e-05	4.512820512820512443e-05	2.715506715506715174e-05	4.083028083028082396e-05	-8.537240537240537027e-05	-7.228327228327229141e-06
2.715506715506715174e-05	6.036630036630036538e-05	-4.239316239316239269e-05	-2.539682539682540300e-06	6.935286935286933817e-05	3.573137973137972866e-04	-3.678632478632478417e-04	-1.543345543345543366e-05	8.498168498168497131e-05	2.168498168498168149e-05	-3.379731379731379853e-05	-3.067155067155067461e-05	7.404151404151403082e-05	8.791208791208790252e-06	-1.758241758241758898e-06	-3.965811965811965418e-05	-8.009768009768009273e-06	-2.285714285714285804e-05	4.278388278388277810e-05	9.572649572649571232e-06	5.059829059829059467e-05	-5.216117216117215663e-05	-1.758241758241758898e-06
2.871794871794871708e-05	7.560439560439559956e-05	-5.255189255189254881e-05	-5.860805860805867933e-07	6.231990231990231952e-05	5.350915750915750729e-04	-5.311843711843711917e-04	-1.387057387057387001e-05	9.904761904761904927e-05	2.715506715506715174e-05	-3.184371184371184439e-05	-3.692307692307692245e-05	7.169719169719169127e-05	3.223443223443222980e-05	4.493284493284492325e-06	-5.255189255189254881e-05	-5.860805860805867933e-07	-2.129426129426129270e-05	5.294261294261293422e-05	1.191697191697191417e-05	2.715506715506715174e-05	-3.731379731379731463e-05	4.493284493284492325e-06
3.340659340659340635e-05	1.185836385836385771e-04	-7.951159951159950784e-05	-1.230769230769230805e-05	6.153846153846153516e-05	5.894017094017092815e-04	-5.765079365079364953e-04	-1.465201465201465268e-05	1.080341880341880356e-04	3.848595848595848441e-05	-2.129426129426129270e-05	-4.708180708180708534e-05	8.224664224664224635e-05	5.059829059829059467e-05	8.009768009768009273e-06	-6.466422466422465907e-05	2.148962148962148540e-06	-1.621489621489621464e-05	7.990231990231989325e-05	-1.230769230769230805e-05	9.181929181929180742e-06	-2.871794871794871708e-05	8.009768009768009273e-06
7.794871794871793911e-05	7.833943833943833807e-05	-5.450549450549450295e-05	-1.191697191697191756e-05	8.810744810744810878e-05	2.830769230769230563e-04	-2.662759462759462805e-04	-1.465201465201465268e-05	1.232722832722832698e-04	4.161172161172160832e-05	-1.465201465201465268e-05	-4.551892551892551661e-05	9.943833943833943468e-05	4.786324786324786294e-05	1.855921855921855758e-05	-6.310134310134310389e-05	4.493284493284492325e-06	-1.387057387057387001e-05	5.489621489621488836e-05	2.051282051282051172e-05	-6.056166056166056825e-06	-2.989010989010989025e-05	1.855921855921855758e-05
9.982905982905982008e-05	4.903540903540903271e-05	-4.825396825396824834e-05	-2.539682539682540300e-06	9.748473748473748053e-05	5.139926739926739627e-04	-4.948473748473747932e-04	-1.816849816849816539e-05	1.389010989010988758e-04	4.395604395604395465e-05	-1.465201465201465268e-05	-4.512820512820513120e-05	1.213186813186813021e-04	5.137973137973137904e-05	5.274725274725273304e-06	-5.645909645909645710e-05	9.963369963369963416e-06	-1.426129426129426219e-05	4.864468864468864053e-05	6.075702075702075079e-05	-1.973137973137973074e-05	-3.301587301587302094e-05	5.274725274725273304e-06
1.291330891330891187e-04	4.512820512820512443e-05	-2.989010989010989025e-05	-1.426129426129426219e-05	1.236630036630036688e-04	5.331379731379731323e-04	-5.065689865689865451e-04	-2.012210012210011953e-05	1.674236874236874307e-04	3.614163614163613808e-05	-1.426129426129426219e-05	-3.965811965811965418e-05	1.416361416361416414e-04	5.763125763125762687e-05	-1.758241758241758898e-06	-4.786324786324786294e-05	1.504273504273504148e-05	-1.699633699633699562e-05	3.028083028083027904e-05	7.482295482295482874e-05	-2.559218559218559317e-05	-3.301587301587302094e-05	-1.758241758241758898e-06
1.596092796092796141e-04	4.317460317460317028e-05	-3.321123321123321703e-06	-4.239316239316239269e-05	1.455433455433455226e-04	4.620268620268620395e-04	-4.260805860805860941e-04	-2.442002442002442000e-05	1.924297924297924220e-04	3.536019536019536049e-05	-1.035409035409035391e-05	-3.184371184371184439e-05	1.580463980463980454e-04	6.661782661782661322e-05	4.102564102564101835e-06	-4.473748473748473224e-05	2.207570207570207368e-05	-1.934065934065934194e-05	3.711843711843710922e-06	7.286935286935286105e-05	-3.262515262515262198e-05	-2.754578754578754731e-05	4.102564102564101835e-06
1.748473748473748483e-04	7.013431013431012254e-05	6.837606837606836957e-06	-4.981684981684981708e-05	1.599999999999999860e-04	2.549450549450549275e-04	-2.025885225885225782e-04	-9.572649572649572926e-06	1.986813186813186699e-04	4.590964590964590879e-05	-2.539682539682540300e-06	-2.949938949938950145e-05	1.689865689865689723e-04	8.615384615384614109e-05	-3.321123321123321703e-06	-3.887667887667887659e-05	2.637362637362637076e-05	-1.738705738705738780e-05	-6.446886446886447315e-06	5.606837606837606491e-05	-3.965811965811965418e-05	-1.230769230769230805e-05	-3.321123321123321703e-06
1.885225885225885138e-04	1.119413919413919303e-04	-9.181929181929182436e-06	-5.684981684981684928e-05	1.764102564102563899e-04	4.796092796092796132e-04	-4.120146520146520026e-04	-9.181929181929182436e-06	2.272039072039071705e-04	4.317460317460317028e-05	6.837606837606836957e-06	-2.363858363858363902e-05	1.861782661782661742e-04	8.498168498168497131e-05	6.056166056166055131e-06	-2.363858363858363902e-05	3.145299145299145221e-05	-1.113553113553113658e-05	9.572649572649571232e-06	4.825396825396824834e-05	-6.583638583638584240e-05	-1.973137973137973074e-05	6.056166056166055131e-06
2.061050061050061146e-04	1.365567765567765363e-04	-3.184371184371184439e-05	-3.692307692307692245e-05	1.877411477411477158e-04	2.408791208791208631e-04	-1.623443223443223255e-04	8.009768009768009273e-06	2.463492063492063672e-04	5.450549450549450295e-05	1.347985347985347952e-05	-1.660561660561660682e-05	2.111843711843711655e-04	8.068376068376067762e-05	2.402930402930402782e-05	-1.855921855921856096e-05	3.262515262515262198e-05	-2.930402930402930790e-06	3.223443223443222980e-05	3.223443223443222980e-05	-8.341880341880341613e-05	-2.090354090354090390e-05	2.402930402930402782e-05
2.287667887667887664e-04	1.588278388278388162e-04	-6.192918192918192056e-05	-1.367521367521368196e-06	2.107936507936507666e-04	2.361904761904761569e-04	-1.502319902319902288e-04	2.754578754578754392e-05	2.654945054945054826e-04	6.192918192918192056e-05	1.816849816849816539e-05	-1.074481074481074439e-05	2.377533577533577527e-04	8.810744810744810878e-05	3.184371184371184439e-05	-2.285714285714285804e-05	3.301587301587300739e-05	4.884004884004883662e-06	6.231990231990231952e-05	1.855921855921855758e-05	-8.927960927960926500e-05	-6.837606837606837804e-06	3.184371184371184439e-05
2.334554334554334455e-04	1.678144078144078026e-04	-5.020757020757020249e-05	2.246642246642246247e-05	2.326739926739926476e-04	1.953601953601946625e-07	9.787545787545786594e-05	4.239316239316239269e-05	2.951892551892551530e-04	6.974358974358973713e-05	1.894993894993894976e-05	-5.665445665445665488e-06	2.654945054945054826e-04	1.111599511599511595e-04	1.816849816849816539e-05	-1.660561660561660682e-05	3.418803418803418394e-05	9.963369963369963416e-06	5.059829059829059467e-05	2.793650793650793610e-05	-8.849816849816849419e-05	1.230769230769230635e-05	1.816849816849816539e-05
2.662759462759462805e-04	1.545299145299145090e-04	-4.239316239316239269e-05	1.230769230769230635e-05	2.498656898656898494e-04	-1.545299145299145090e-04	2.615873015873015472e-04	3.457875457875457612e-05	3.280097680097679609e-04	5.645909645909645710e-05	2.090354090354090390e-05	-2.930402930402930790e-06	2.936263736263736114e-04	1.092063492063491918e-04	9.768009768009760124e-07	-1.953601953601960389e-07	2.989010989010989025e-05	1.465201465201465099e-05	4.278388278388277810e-05	3.457875457875457612e-05	-8.615384615384615464e-05	6.837606837606836957e-06	9.768009768009760124e-07
2.967521367521367488e-04	1.514041514041513986e-04	-3.301587301587302094e-05	1.504273504273504148e-05	2.721367521367521023e-04	-1.197557997557997469e-04	2.330647130647130465e-04	4.434676434676434683e-05	3.412942612942612545e-04	5.880341880341879665e-05	2.246642246642246247e-05	2.148962148962148540e-06	3.053479853479853091e-04	1.045177045177045127e-04	-7.228327228327229141e-06	2.363858363858363564e-05	2.637362637362637076e-05	2.129426129426129270e-05	3.340659340659340635e-05	3.731379731379731463e-05	-9.006105006105006292e-05	-5.665445665445665488e-06	-7.228327228327229141e-06
3.178510378510378590e-04	1.318681318681318572e-04	1.894993894993894976e-05	1.230769230769230635e-05	2.947985347985347540e-04	1.295238095238095176e-04	-4.884004884004884509e-06	6.192918192918192056e-05	3.721611721611721218e-04	5.880341880341879665e-05	2.207570207570207368e-05	1.308913308913308903e-05	3.252747252747252224e-04	1.072527472527472512e-04	-2.363858363858363902e-05	5.841269841269841124e-05	3.184371184371184439e-05	2.715506715506715174e-05	-1.855921855921856096e-05	5.880341880341879665e-05	-8.771672771672770982e-05	-1.308913308913309072e-05	-2.363858363858363902e-05
3.233211233211232818e-04	1.256166056166056093e-04	3.809523809523809222e-05	1.973137973137973074e-05	3.018315018315018269e-04	-7.912087912087912244e-05	2.127472527472527614e-04	7.208791208791209023e-05	3.873992673992673560e-04	6.075702075702075079e-05	2.207570207570207368e-05	1.973137973137973074e-05	3.354334554334554327e-04	8.810744810744810878e-05	6.056166056166055131e-06	6.114774114774113620e-05	3.731379731379731463e-05	3.106227106227106002e-05	-3.770451770451770682e-05	6.544566544566544344e-05	-8.224664224664224635e-05	-3.965811965811965418e-05	6.056166056166055131e-06
3.280097680097679609e-04	1.517948717948717976e-04	1.738705738705738441e-05	2.246642246642246247e-05	3.073015873015872497e-04	-2.725274725274725012e-04	4.057631257631257276e-04	7.951159951159950784e-05	4.088888888888889193e-04	5.645909645909645710e-05	1.543345543345543027e-05	3.262515262515262198e-05	3.448107448107448451e-04	1.213186813186813021e-04	2.207570207570207368e-05	2.559218559218558978e-05	4.161172161172160832e-05	3.614163614163613808e-05	-1.699633699633699562e-05	4.122100122100122292e-05	-8.654456654456654005e-05	-8.791208791208791947e-06	2.207570207570207368e-05
3.276190476190475620e-04	1.455433455433455226e-04	4.512820512820512443e-05	8.009768009768009273e-06	3.061294261294261070e-04	-4.252991452991452962e-04	5.737728937728937568e-04	7.247863247863247564e-05	4.084981684981685204e-04	7.365079365079364542e-05	1.660561660561660343e-05	2.520146520146520098e-05	3.604395604395604241e-04	1.396825396825396737e-04	4.981684981684981708e-05	-2.481074481074480880e-05	4.747252747252747075e-05	2.949938949938949467e-05	-4.473748473748473224e-05	3.692307692307691567e-05	-7.091575091575092046e-05	1.465201465201465099e-05	4.981684981684981708e-05
3.256654456654456214e-04	1.685958485958485734e-04	4.161172161172160832e-05	-1.621489621489621464e-05	3.037851037851037675e-04	-5.597069597069596111e-04	7.292796092796092903e-04	4.786324786324786294e-05	4.249084249084248972e-04	7.052503052503052150e-05	2.402930402930402782e-05	8.791208791208790252e-06	3.733333333333333187e-04	1.572649572649572746e-04	6.388278388278387471e-05	-6.505494505494504448e-05	5.216117216117215663e-05	2.832722832722832490e-05	-4.122100122100122292e-05	4.317460317460317028e-05	-8.459096459096458590e-05	2.715506715506715174e-05	6.388278388278387471e-05
3.549694749694749470e-04	1.568742368742368756e-04	3.106227106227106002e-05	-8.400488400488399763e-06	3.041758241758241665e-04	-5.722100122100121609e-04	7.511599511599510899e-04	5.294261294261293422e-05	4.315506715506715169e-04	7.091575091575092046e-05	2.793650793650793610e-05	6.056166056166055131e-06	3.788034188034187957e-04	1.478876678876678622e-04	8.263736263736263176e-05	-7.091575091575092046e-05	4.864468864468864053e-05	2.989010989010989025e-05	-3.067155067155067461e-05	4.786324786324786294e-05	-1.111599511599511595e-04	2.442002442002441662e-05	8.263736263736263176e-05
3.561416361416360897e-04	1.408547008547008706e-04	5.137973137973137904e-05	-1.113553113553113658e-05	2.951892551892551530e-04	-4.139682539682539432e-04	5.999511599511599992e-04	5.606837606837606491e-05	4.374114774114773929e-04	7.482295482295482874e-05	2.910866910866910588e-05	3.321123321123320433e-06	3.780219780219780520e-04	1.369474969474969352e-04	9.279609279609278788e-05	-6.075702075702075079e-05	5.177045177045177122e-05	3.106227106227106002e-05	-5.098901098901099363e-05	5.958485958485958101e-05	-1.201465201465201459e-04	1.621489621489621464e-05	9.279609279609278788e-05
3.491086691086691253e-04	1.553113553113552798e-04	3.731379731379731463e-05	-1.152625152625152537e-05	2.826862026862027115e-04	-4.053724053724053287e-04	5.909645909645908773e-04	6.271062271062270493e-05	4.354578754578754523e-04	6.622710622710622781e-05	2.910866910866910588e-05	7.228327228327227447e-06	3.682539682539682406e-04	1.174114774114774074e-04	8.576312576312575568e-05	-3.106227106227106002e-05	5.372405372405372536e-05	3.496947496947496153e-05	-3.692307692307692245e-05	4.551892551892551661e-05	-1.248351648351648385e-04	-2.930402930402930790e-06	8.576312576312575568e-05
3.405128205128204566e-04	1.689865689865689723e-04	-1.074481074481074439e-05	2.285714285714285804e-05	2.705738705738705606e-04	-5.120390720390720221e-04	6.831746031746030803e-04	8.029304029304029221e-05	4.268620268620268378e-04	5.880341880341879665e-05	2.637362637362637076e-05	1.699633699633699562e-05	3.491086691086691253e-04	1.084249084249084210e-04	7.091575091575092046e-05	1.758241758241757415e-06	4.903540903540903271e-05	3.418803418803418394e-05	1.113553113553113488e-05	2.793650793650793610e-05	-1.314774114774114582e-04	-1.465201465201465268e-05	7.091575091575092046e-05
3.182417582417582580e-04	1.603907203907203849e-04	-2.051282051282051511e-05	3.692307692307691567e-05	2.604151404151404045e-04	-5.124297924297923669e-04	6.734065934065933774e-04	7.365079365079364542e-05	4.260805860805860941e-04	5.216117216117215663e-05	2.402930402930402782e-05	2.402930402930402782e-05	3.463736263736263868e-04	1.115506715506715449e-04	4.317460317460317028e-05	2.559218559218558978e-05	4.434676434676434683e-05	3.145299145299145221e-05	2.090354090354090390e-05	3.848595848595848441e-05	-1.295238095238095176e-04	-2.539682539682540300e-06	4.317460317460317028e-05
3.022222222222222259e-04	1.443711843711843528e-04	-1.504273504273504148e-05	2.442002442002441662e-05	2.416605616605616339e-04	-4.104517704517704610e-04	5.667399267399267923e-04	5.763125763125762687e-05	3.944322344322344289e-04	5.567765567765567950e-05	2.402930402930402782e-05	2.168498168498168149e-05	3.346520146520146348e-04	1.092063492063491918e-04	1.543345543345543027e-05	3.731379731379731463e-05	4.043956043956043855e-05	2.676434676434676294e-05	1.543345543345543027e-05	4.630036630036629420e-05	-1.299145299145298895e-04	7.228327228327227447e-06	1.543345543345543027e-05
2.912820512820512718e-04	1.150671550671550678e-04	2.402930402930402782e-05	1.934065934065933856e-05	2.334554334554334455e-04	-3.881807081807081539e-04	5.464224664224663717e-04	5.958485958485958101e-05	3.952136752136752268e-04	4.942612942612942489e-05	2.637362637362637076e-05	1.816849816849816539e-05	3.158974358974359184e-04	1.248351648351648385e-04	2.207570207570207368e-05	2.637362637362637076e-05	4.043956043956043855e-05	2.832722832722832490e-05	-2.363858363858363902e-05	7.443223443223442978e-05	-1.455433455433455226e-04	2.168498168498168149e-05	2.207570207570207368e-05
2.678388278388278221e-04	9.279609279609278788e-05	6.935286935286933817e-05	-8.400488400488399763e-06	2.201709401709401519e-04	-4.901587301587301141e-04	6.530891330891330651e-04	3.965811965811965418e-05	3.873992673992673560e-04	5.020757020757020249e-05	2.910866910866910588e-05	1.113553113553113488e-05	2.928449328449328135e-04	1.478876678876678622e-04	4.356532356532356247e-05	-4.884004884004884509e-06	4.278388278388277810e-05	2.793650793650793610e-05	-6.896214896214895277e-05	9.592185592185591180e-05	-1.545299145299145090e-04	4.512820512820512443e-05	4.356532356532356247e-05
2.666666666666666794e-04	3.028083028083027904e-05	1.037362637362637284e-04	-2.676434676434676294e-05	1.916483516483516512e-04	-5.456410256410255738e-04	7.070085470085469290e-04	2.129426129426129270e-05	3.557509157509157450e-04	5.372405372405372536e-05	3.184371184371184439e-05	1.758241758241757415e-06	2.682295482295482211e-04	1.428083028083028112e-04	5.763125763125762687e-05	-2.481074481074480880e-05	4.747252747252747075e-05	2.910866910866910588e-05	-1.033455433455433430e-04	1.287423687423687468e-04	-1.603907203907203849e-04	4.200244200244200051e-05	5.763125763125762687e-05
2.506471306471306473e-04	2.715506715506715174e-05	1.080341880341880356e-04	-3.692307692307692245e-05	1.768009768009767889e-04	-4.030280830280829891e-04	5.628327228327228027e-04	1.387057387057386831e-05	3.260561660561660203e-04	6.271062271062270493e-05	3.223443223443222980e-05	-3.711843711843712193e-06	2.479120879120879088e-04	1.092063492063491918e-04	8.302808302808303072e-05	-2.168498168498168488e-05	4.590964590964590879e-05	2.989010989010989025e-05	-1.076434676434676367e-04	1.240537240537240406e-04	-1.709401709401709129e-04	1.934065934065933856e-05	8.302808302808303072e-05
2.342368742368742163e-04	4.512820512820512443e-05	5.528693528693528732e-05	-3.321123321123321703e-06	1.693772893772893713e-04	-3.108180708180707861e-04	4.549938949938949666e-04	1.894993894993894976e-05	3.162881562881562632e-04	5.333333333333333318e-05	2.676434676434676294e-05	5.274725274725273304e-06	2.330647130647130465e-04	8.927960927960926500e-05	7.521367521367521415e-05	4.102564102564101835e-06	4.239316239316239269e-05	2.754578754578754392e-05	-5.489621489621489514e-05	1.076434676434676367e-04	-1.803174603174603253e-04	6.056166056166055131e-06	7.521367521367521415e-05
1.963369963369963303e-04	4.708180708180707857e-05	-6.837606837606837804e-06	4.786324786324786294e-05	1.404639804639804717e-04	-2.565079365079364691e-04	3.729426129426129197e-04	2.832722832722832490e-05	2.768253968253967814e-04	5.255189255189254881e-05	1.699633699633699562e-05	4.493284493284492325e-06	2.229059829059828904e-04	6.271062271062270493e-05	4.864468864468864053e-05	1.699633699633699562e-05	3.418803418803418394e-05	1.934065934065933856e-05	7.228327228327227447e-06	7.951159951159950784e-05	-1.685958485958485734e-04	1.660561660561660343e-05	4.864468864468864053e-05
1.599999999999999860e-04	7.052503052503052150e-05	-2.324786324786324684e-05	4.278388278388277810e-05	1.197557997557997469e-04	6.075702075702075079e-05	3.106227106227106002e-05	3.887667887667886981e-05	2.459584859584859682e-04	4.161172161172160832e-05	8.009768009768009273e-06	-2.539682539682540300e-06	1.850061050061050044e-04	6.896214896214895277e-05	2.168498168498168149e-05	1.738705738705738441e-05	2.637362637362637076e-05	1.308913308913308903e-05	2.363858363858363564e-05	1.855921855921855758e-05	-1.346031746031745957e-04	3.340659340659340635e-05	2.168498168498168149e-05
1.178021978021977928e-04	8.498168498168497131e-05	-5.294261294261294099e-05	5.997557997557997320e-05	9.084249084249084729e-05	-2.897191697191696760e-04	3.491086691086691253e-04	6.114774114774113620e-05	2.209523809523809498e-04	2.442002442002441662e-05	-5.665445665445665488e-06	2.148962148962148540e-06	1.138949938949938845e-04	1.353846153846153936e-04	-3.145299145299145221e-05	2.481074481074480880e-05	1.308913308913308903e-05	4.493284493284492325e-06	5.333333333333333318e-05	-3.418803418803418394e-05	-1.099877899877899898e-04	7.951159951159950784e-05	-3.145299145299145221e-05
8.068376068376067762e-05	3.731379731379731463e-05	-2.637362637362637415e-05	1.543345543345543027e-05	5.255189255189254881e-05	-2.326739926739926476e-04	2.725274725274725012e-04	1.465201465201465099e-05	1.850061050061050044e-04	6.056166056166055131e-06	-8.791208791208791947e-06	-1.387057387057387001e-05	5.997557997557997320e-05	1.721123321123320827e-04	-5.294261294261294099e-05	-1.074481074481074439e-05	1.758241758241757415e-06	5.860805860805853110e-07	2.676434676434676294e-05	-8.009768009768009273e-06	-9.748473748473748053e-05	1.131135531135531001e-04	-5.294261294261294099e-05
7.482295482295482874e-05	-2.910866910866910588e-05	4.630036630036629420e-05	-5.802197802197801905e-05	2.363858363858363564e-05	-2.385347985347985235e-04	2.764346764346763824e-04	-2.715506715506715174e-05	1.385103785103785040e-04	4.884004884004883662e-06	-3.321123321123321703e-06	-3.575091575091575267e-05	4.884004884004883662e-06	1.592185592185592152e-04	-1.973137973137973074e-05	-4.004884004884004637e-05	-6.837606837606837804e-06	6.056166056166055131e-06	-4.590964590964590879e-05	2.129426129426129270e-05	-1.052991452991452835e-04	1.041269841269841273e-04	-1.973137973137973074e-05
6.192918192918192056e-05	-4.278388278388277810e-05	5.294261294261293422e-05	-8.615384615384615464e-05	3.711843711843710922e-06	-2.357997557997557850e-04	2.697924297924297627e-04	-5.137973137973137904e-05	1.045177045177045127e-04	1.367521367521366926e-06	-1.367521367521368196e-06	-3.653235653235653026e-05	-2.989010989010989025e-05	1.080341880341880356e-04	3.106227106227106002e-05	-4.083028083028083073e-05	-1.777777777777777660e-05	8.009768009768009273e-06	-5.255189255189254881e-05	2.949938949938949467e-05	-1.275702075702075770e-04	6.505494505494504448e-05	3.106227106227106002e-05
3.731379731379731463e-05	-7.365079365079364542e-05	5.645909645909645710e-05	-8.576312576312575568e-05	-9.963369963369963416e-06	-1.092063492063491918e-04	1.303052503052502884e-04	-7.521367521367521415e-05	6.427350427350427367e-05	2.930402930402929519e-06	-1.953601953601960389e-07	-4.356532356532356247e-05	-5.684981684981684928e-05	5.020757020757020249e-05	7.326007326007324646e-05	-4.200244200244200051e-05	-2.129426129426129270e-05	7.619047619047617936e-06	-5.606837606837606491e-05	5.216117216117215663e-05	-1.381196581196581050e-04	3.379731379731379853e-05	7.326007326007324646e-05
8.400488400488398069e-06	-9.240537240537240247e-05	4.786324786324786294e-05	-5.333333333333333318e-05	-4.239316239316239269e-05	-1.537484737484737381e-04	1.736752136752136785e-04	-6.583638583638584240e-05	1.894993894993894976e-05	7.228327228327227447e-06	5.860805860805853110e-07	-4.551892551892551661e-05	-8.732600732600732441e-05	1.504273504273504148e-05	8.146520146520146199e-05	-2.715506715506715174e-05	-1.699633699633699562e-05	4.493284493284492325e-06	-4.747252747252747075e-05	3.067155067155066784e-05	-1.146764346764346824e-04	2.129426129426129270e-05	8.146520146520146199e-05
-1.543345543345543366e-05	-1.006105006105006045e-04	3.536019536019536049e-05	-9.572649572649572926e-06	-6.075702075702075079e-05	-1.553113553113552798e-04	1.709401709401709129e-04	-4.434676434676434683e-05	-6.446886446886447315e-06	-2.539682539682540300e-06	1.367521367521366926e-06	-3.379731379731379853e-05	-1.166300366300366230e-04	1.308913308913308903e-05	6.466422466422465907e-05	-2.930402930402930790e-06	-1.269841269841269854e-05	3.711843711843710922e-06	-3.496947496947496831e-05	1.230769230769230635e-05	-8.459096459096458590e-05	2.363858363858363564e-05	6.466422466422465907e-05
-4.434676434676434683e-05	-1.119413919413919303e-04	3.418803418803418394e-05	1.035409035409035221e-05	-8.029304029304029221e-05	-1.818803418803418670e-04	1.932112332112331929e-04	-4.122100122100122292e-05	-2.676434676434676294e-05	-1.738705738705738780e-05	1.758241758241757415e-06	-2.090354090354090390e-05	-1.439804639804639810e-04	1.699633699633699562e-05	4.473748473748473224e-05	1.738705738705738441e-05	-1.543345543345543366e-05	7.228327228327227447e-06	-3.379731379731379853e-05	1.894993894993894976e-05	-7.912087912087912244e-05	3.301587301587300739e-05	4.473748473748473224e-05
-5.919413919413919561e-05	-1.189743589743589761e-04	4.278388278388277810e-05	1.758241758241757415e-06	-9.787545787545787949e-05	-7.247863247863247564e-05	7.912087912087912244e-05	-4.200244200244200051e-05	-4.981684981684981708e-05	-2.832722832722832829e-05	2.930402930402929519e-06	-1.113553113553113658e-05	-1.658608058608058620e-04	1.113553113553113488e-05	3.887667887667886981e-05	2.754578754578754392e-05	-2.012210012210011953e-05	1.308913308913308903e-05	-4.239316239316239269e-05	-2.930402930402930790e-06	-5.958485958485958101e-05	3.496947496947496153e-05	3.887667887667886981e-05
-7.794871794871795266e-05	-1.287423687423687468e-04	2.989010989010989025e-05	5.274725274725273304e-06	-1.174114774114774074e-04	-2.514285714285713911e-04	2.514285714285713911e-04	-5.333333333333333318e-05	-7.951159951159950784e-05	-4.043956043956043855e-05	3.711843711843710922e-06	-1.367521367521368196e-06	-2.002442002442002386e-04	2.090354090354090390e-05	1.934065934065933856e-05	3.926739926739926877e-05	-2.949938949938950145e-05	2.090354090354090390e-05	-2.949938949938950145e-05	-5.665445665445665488e-06	-5.450549450549450295e-05	4.708180708180707857e-05	1.934065934065933856e-05
-8.654456654456654005e-05	-1.287423687423687468e-04	4.356532356532356247e-05	-3.262515262515262198e-05	-1.252258852258852104e-04	-1.392918192918192748e-04	1.310866910866910593e-04	-7.052503052503052150e-05	-8.967032967032966396e-05	-5.216117216117215663e-05	3.711843711843710922e-06	4.493284493284492325e-06	-2.143101343101343030e-04	9.181929181929180742e-06	1.934065934065933856e-05	5.098901098901098008e-05	-3.653235653235653026e-05	2.754578754578754392e-05	-4.317460317460317706e-05	2.539682539682539030e-06	-6.192918192918192056e-05	3.184371184371184439e-05	1.934065934065933856e-05
-9.982905982905982008e-05	-1.029548229548229576e-04	1.308913308913308903e-05	-2.754578754578754731e-05	-1.303052503052502884e-04	-1.193650793650793615e-04	1.041269841269841273e-04	-7.169719169719169127e-05	-1.099877899877899898e-04	-4.590964590964590879e-05	5.274725274725273304e-06	3.321123321123320433e-06	-2.166544566544566426e-04	1.367521367521366926e-06	1.074481074481074270e-05	5.567765567765567950e-05	-3.848595848595848441e-05	3.340659340659340635e-05	-1.269841269841269854e-05	-1.973137973137973074e-05	-5.997557997557997320e-05	3.457875457875457612e-05	1.074481074481074270e-05
-1.135042735042734991e-04	-1.119413919413919303e-04	2.012210012210011953e-05	-1.426129426129426219e-05	-1.338217338217338249e-04	6.271062271062270493e-05	-7.521367521367521415e-05	-7.286935286935286105e-05	-1.283516483516483479e-04	-3.653235653235653026e-05	8.791208791208790252e-06	6.837606837606836957e-06	-2.299389499389499361e-04	3.223443223443222980e-05	-1.621489621489621464e-05	6.466422466422465907e-05	-3.770451770451770682e-05	3.653235653235653026e-05	-1.973137973137973074e-05	6.446886446886445620e-06	-5.958485958485958101e-05	4.708180708180707857e-05	-1.621489621489621464e-05
-1.353846153846153936e-04	-8.498168498168497131e-05	9.181929181929180742e-06	-1.973137973137973074e-05	-1.557020757020756787e-04	-7.912087912087912244e-05	8.146520146520146199e-05	-7.716727716727715474e-05	-1.486691086691086872e-04	-3.106227106227106002e-05	9.963369963369963416e-06	1.152625152625152537e-05	-2.373626373626373538e-04	1.777777777777777660e-05	-1.953601953601960389e-07	6.075702075702075079e-05	-4.434676434676434683e-05	3.496947496947496153e-05	-8.791208791208791947e-06	1.367521367521366926e-06	-6.857142857142856736e-05	3.379731379731379853e-05	-1.953601953601960389e-07
-1.467155067155066924e-04	-9.982905982905982008e-05	1.113553113553113488e-05	-1.035409035409035391e-05	-1.572649572649572746e-04	-1.361660561660561644e-04	1.283516483516483479e-04	-8.107448107448106303e-05	-1.541391941391941371e-04	-3.614163614163613808e-05	2.148962148962148540e-06	1.934065934065933856e-05	-2.400976800976800923e-04	6.056166056166055131e-06	1.347985347985347952e-05	5.020757020757020249e-05	-5.098901098901099363e-05	3.770451770451770682e-05	-1.074481074481074439e-05	1.191697191697191417e-05	-5.919413919413919561e-05	2.285714285714285804e-05	1.347985347985347952e-05
-1.588278388278388162e-04	-1.076434676434676367e-04	1.660561660561660343e-05	-2.129426129426129270e-05	-1.795360195360195274e-04	-2.197802197802197529e-04	2.201709401709401519e-04	-9.162393162393161811e-05	-1.768009768009767889e-04	-2.989010989010989025e-05	-8.400488400488399763e-06	2.285714285714285804e-05	-2.647130647130647389e-04	7.619047619047617936e-06	2.168498168498168149e-05	4.083028083028082396e-05	-5.763125763125762687e-05	4.083028083028082396e-05	-1.621489621489621464e-05	-1.621489621489621464e-05	-2.442002442002442000e-05	1.621489621489621464e-05	2.168498168498168149e-05
-1.842246642246642065e-04	-1.119413919413919303e-04	5.411477411477411077e-05	-4.942612942612942489e-05	-1.978998778998778991e-04	-1.260073260073260083e-04	1.217094017094017011e-04	-8.927960927960926500e-05	-1.896947496947496835e-04	-3.809523809523809222e-05	-2.442002442002442000e-05	2.793650793650793610e-05	-2.838583638583638542e-04	-6.837606837606837804e-06	3.536019536019536049e-05	2.910866910866910588e-05	-6.427350427350427367e-05	4.122100122100122292e-05	-5.372405372405372536e-05	-2.285714285714285804e-05	-5.274725274725274999e-06	4.884004884004883662e-06	3.536019536019536049e-05
-1.678144078144078026e-04	-1.494505494505494580e-04	7.052503052503052150e-05	-4.083028083028083073e-05	-1.994627594627594678e-04	-2.264224664224663997e-04	2.201709401709401519e-04	-8.068376068376067762e-05	-1.932112332112331929e-04	-4.043956043956043855e-05	-3.067155067155067461e-05	2.285714285714285804e-05	-2.776068376068375793e-04	-1.465201465201465268e-05	2.715506715506715174e-05	2.129426129426129270e-05	-6.661782661782661322e-05	4.942612942612942489e-05	-7.013431013431013609e-05	-9.572649572649572926e-06	6.056166056166055131e-06	3.711843711843710922e-06	2.715506715506715174e-05
-1.650793650793650911e-04	-1.346031746031745957e-04	5.880341880341879665e-05	-3.575091575091575267e-05	-1.998534798534798396e-04	-1.873504273504273169e-04	1.889133089133089127e-04	-7.833943833943833807e-05	-1.893040293040293117e-04	-4.864468864468864053e-05	-2.207570207570207368e-05	7.619047619047617936e-06	-2.748717948717948408e-04	-5.665445665445665488e-06	1.465201465201465099e-05	1.230769230769230635e-05	-6.505494505494504448e-05	5.528693528693528732e-05	-5.841269841269841124e-05	-1.894993894993894976e-05	8.791208791208790252e-06	1.074481074481074270e-05	1.465201465201465099e-05
-1.678144078144078026e-04	-1.045177045177045127e-04	5.450549450549450295e-05	-4.747252747252747075e-05	-1.908669108669108533e-04	-1.756288156288156191e-04	1.818803418803418670e-04	-8.107448107448106303e-05	-1.916483516483516512e-04	-5.450549450549450295e-05	-9.572649572649572926e-06	4.102564102564101835e-06	-2.838583638583638542e-04	1.758241758241757415e-06	1.426129426129426050e-05	1.347985347985347952e-05	-6.583638583638584240e-05	5.802197802197801905e-05	-5.411477411477411077e-05	5.860805860805853110e-07	-2.910866910866910588e-05	1.426129426129426050e-05	1.426129426129426050e-05
-1.803174603174603253e-04	-8.537240537240537027e-05	2.559218559218558978e-05	-1.035409035409035391e-05	-1.955555555555555324e-04	-5.841269841269841124e-05	7.052503052503052150e-05	-6.622710622710622781e-05	-1.787545787545787295e-04	-6.974358974358973713e-05	-5.274725274725274999e-06	3.321123321123320433e-06	-2.815140415140415147e-04	4.884004884004883662e-06	8.400488400488398069e-06	1.504273504273504148e-05	-6.427350427350427367e-05	5.958485958485958101e-05	-2.520146520146520098e-05	2.012210012210011953e-05	-4.004884004884004637e-05	9.181929181929180742e-06	8.400488400488398069e-06
-1.838339438339438347e-04	-5.958485958485958101e-05	-1.816849816849816539e-05	-1.777777777777777660e-05	-1.900854700854700825e-04	2.559218559218558978e-05	-8.791208791208791947e-06	-1.068620268620268658e-04	-1.705494505494505411e-04	-7.169719169719169127e-05	-3.711843711843712193e-06	2.539682539682539030e-06	-2.717460317460317575e-04	1.152625152625152537e-05	-6.446886446886447315e-06	2.168498168498168149e-05	-5.841269841269841124e-05	6.192918192918192056e-05	1.855921855921855758e-05	-2.930402930402930790e-06	-2.481074481074480880e-05	1.660561660561660343e-05	-6.446886446886447315e-06
-1.893040293040293117e-04	-4.786324786324786294e-05	-4.551892551892551661e-05	-2.930402930402930790e-06	-1.873504273504273169e-04	-2.479120879120879088e-04	2.576800976800976660e-04	-1.080341880341880356e-04	-1.932112332112331929e-04	-5.020757020757020249e-05	-9.963369963369963416e-06	2.930402930402929519e-06	-2.752625152625152397e-04	-8.791208791208791947e-06	6.056166056166055131e-06	2.402930402930402782e-05	-5.567765567765567950e-05	6.427350427350427367e-05	4.590964590964590879e-05	-3.067155067155067461e-05	-6.056166056166056825e-06	4.493284493284492325e-06	6.056166056166055131e-06
-1.990720390720390688e-04	-7.716727716727715474e-05	-4.493284493284494019e-06	-6.446886446886447315e-06	-1.971184371184371282e-04	-2.772161172161171803e-04	2.994871794871794874e-04	-1.123321123321123293e-04	-1.963369963369963303e-04	-4.161172161172160832e-05	-1.934065934065934194e-05	1.953601953601946625e-07	-2.717460317460317575e-04	-1.113553113553113658e-05	9.768009768009760124e-07	2.285714285714285804e-05	-5.216117216117215663e-05	6.583638583638582885e-05	4.884004884004883662e-06	4.493284493284492325e-06	5.274725274725273304e-06	-1.953601953601960389e-07	9.768009768009760124e-07
-1.705494505494505411e-04	-1.107692307692307741e-04	-8.400488400488399763e-06	7.619047619047617936e-06	-1.963369963369963303e-04	-4.108424908424908599e-04	4.405372405372405304e-04	-1.154578754578754532e-04	-2.057142857142857156e-04	-3.809523809523809222e-05	-2.090354090354090390e-05	-1.113553113553113658e-05	-2.705738705738705606e-04	2.148962148962148540e-06	-2.442002442002442000e-05	1.465201465201465099e-05	-5.216117216117215663e-05	6.114774114774113620e-05	8.791208791208790252e-06	-3.321123321123321703e-06	2.246642246642246247e-05	1.426129426129426050e-05	-2.442002442002442000e-05
-1.607814407814407839e-04	-9.904761904761904927e-05	1.074481074481074270e-05	-2.930402930402930790e-06	-1.760195360195360181e-04	-3.963858363858363694e-04	4.213919413919413608e-04	-1.006105006105006045e-04	-2.072771672771672573e-04	-4.004884004884004637e-05	-1.621489621489621464e-05	-1.816849816849816539e-05	-2.670573870573870784e-04	-6.446886446886447315e-06	-1.543345543345543366e-05	4.884004884004883662e-06	-4.942612942612942489e-05	5.802197802197801905e-05	-1.035409035409035391e-05	-1.152625152625152537e-05	1.738705738705738441e-05	1.074481074481074270e-05	-1.543345543345543366e-05
-1.752380952380952202e-04	-6.310134310134310389e-05	2.402930402930402782e-05	-2.559218559218559317e-05	-1.990720390720390688e-04	-3.709890109890109791e-04	4.256898656898656951e-04	-9.514041514041514098e-05	-2.053235653235653167e-04	-3.848595848595848441e-05	-1.347985347985347952e-05	-1.973137973137973074e-05	-2.686202686202686200e-04	-9.181929181929182436e-06	2.148962148962148540e-06	-3.711843711843712193e-06	-4.239316239316239269e-05	5.489621489621488836e-05	-2.363858363858363902e-05	-2.910866910866910588e-05	6.446886446886445620e-06	4.493284493284492325e-06	2.148962148962148540e-06
-1.650793650793650911e-04	-6.700854700854701218e-05	4.903540903540903271e-05	-3.379731379731379853e-05	-2.049328449328449448e-04	-2.998778998778998863e-04	3.741147741147740624e-04	-8.654456654456654005e-05	-1.721123321123321098e-04	-6.700854700854701218e-05	-9.572649572649572926e-06	-1.582417582417582245e-05	-2.572893772893772670e-04	-2.598290598290598196e-05	8.009768009768009273e-06	8.009768009768009273e-06	-3.418803418803418394e-05	5.489621489621488836e-05	-4.864468864468864053e-05	-2.207570207570207368e-05	7.619047619047617936e-06	-1.699633699633699562e-05	8.009768009768009273e-06
-1.619536019536019266e-04	-6.818070818070818195e-05	6.778998778998778299e-05	-4.083028083028083073e-05	-1.986813186813186699e-04	-3.592673992673992272e-04	4.370207570207569939e-04	-8.146520146520146199e-05	-1.861782661782661742e-04	-4.200244200244200051e-05	-2.539682539682540300e-06	-1.855921855921856096e-05	-2.486935286935287068e-04	-1.894993894993894976e-05	3.321123321123320433e-06	1.269841269841269684e-05	-2.324786324786324684e-05	6.036630036630036538e-05	-6.739926739926739758e-05	-2.207570207570207368e-05	6.446886446886445620e-06	-6.056166056166056825e-06	3.321123321123320433e-06
-1.807081807081807243e-04	-6.818070818070818195e-05	9.904761904761904927e-05	-5.997557997557997320e-05	-1.924297924297924220e-04	-4.495238095238094896e-04	5.210256410256409272e-04	-8.849816849816849419e-05	-2.018070818070817802e-04	-2.168498168498168488e-05	2.148962148962148540e-06	-1.582417582417582245e-05	-2.467399267399267120e-04	-2.051282051282051511e-05	2.442002442002441662e-05	4.493284493284492325e-06	-1.699633699633699562e-05	6.544566544566544344e-05	-9.865689865689866386e-05	9.572649572649571232e-06	-5.274725274725274999e-06	-1.074481074481074439e-05	2.442002442002441662e-05
-1.728937728937729077e-04	-1.084249084249084210e-04	1.471062271062270914e-04	-8.185592185592186095e-05	-1.760195360195360181e-04	-4.249084249084248972e-04	4.749206349206349341e-04	-9.045177045177044833e-05	-2.170451770451770415e-04	-1.543345543345543366e-05	-1.953601953601960389e-07	-1.621489621489621464e-05	-2.518192918192917900e-04	-1.582417582417582245e-05	1.894993894993894976e-05	-9.768009768009774947e-07	-1.582417582417582245e-05	6.310134310134309034e-05	-1.467155067155066924e-04	2.559218559218558978e-05	1.738705738705738441e-05	-1.387057387057387001e-05	1.894993894993894976e-05
-1.791452991452991284e-04	-1.068620268620268658e-04	1.232722832722832698e-04	-7.130647130647130587e-05	-1.725030525030525088e-04	-3.463736263736263868e-04	3.862271062271062133e-04	-1.013919413919413888e-04	-2.244688644688644591e-04	-1.308913308913309072e-05	2.539682539682539030e-06	-2.481074481074480880e-05	-2.576800976800976660e-04	6.505494505494504448e-05	-6.896214896214895277e-05	5.860805860805853110e-07	-9.963369963369963416e-06	6.075702075702075079e-05	-1.228815628815628708e-04	1.504273504273504148e-05	2.871794871794871708e-05	6.310134310134309034e-05	-6.896214896214895277e-05
-2.100122100122099958e-04	-6.739926739926739758e-05	7.247863247863247564e-05	-4.708180708180708534e-05	-1.861782661782661742e-04	-3.541880341880341491e-04	3.811477411477411353e-04	-9.279609279609278788e-05	-2.307203907203907070e-04	-1.738705738705738780e-05	-1.367521367521368196e-06	-1.465201465201465268e-05	-2.557264957264957254e-04	1.230769230769230635e-05	-2.715506715506715174e-05	2.930402930402929519e-06	-6.837606837606837804e-06	5.020757020757020249e-05	-7.208791208791209023e-05	-3.692307692307692245e-05	5.216117216117215663e-05	1.934065934065933856e-05	-2.715506715506715174e-05
-2.041514041514041469e-04	-7.208791208791209023e-05	6.075702075702075079e-05	-4.161172161172160832e-05	-2.104029304029303947e-04	-4.049816849816849297e-04	4.503052503052502875e-04	-9.162393162393161811e-05	-2.252503052503052299e-04	-2.363858363858363902e-05	-2.148962148962149811e-06	-2.598290598290598196e-05	-2.670573870573870784e-04	-1.465201465201465268e-05	1.230769230769230635e-05	-9.572649572649572926e-06	-3.711843711843712193e-06	4.356532356532356247e-05	-6.036630036630036538e-05	-5.294261294261294099e-05	6.857142857142856736e-05	-2.676434676434676294e-05	1.230769230769230635e-05
-1.822710622710622659e-04	-9.318681318681317329e-05	5.763125763125762687e-05	-3.536019536019536049e-05	-2.193894993894993811e-04	-3.803663003663003373e-04	4.510866910866910312e-04	-1.041269841269841273e-04	-2.260317460317460008e-04	-2.168498168498168488e-05	6.056166056166055131e-06	-4.708180708180708534e-05	-2.776068376068375793e-04	-4.884004884004884509e-06	2.442002442002441662e-05	-3.223443223443222980e-05	-4.102564102564102683e-06	4.356532356532356247e-05	-5.724053724053724146e-05	-3.731379731379731463e-05	7.169719169719169127e-05	-3.496947496947496831e-05	2.442002442002441662e-05
-1.740659340659340775e-04	-7.247863247863247564e-05	1.973137973137973074e-05	-9.963369963369963416e-06	-1.978998778998778991e-04	-3.119902319902319830e-04	3.713797313797313239e-04	-9.787545787545787949e-05	-2.315018315018315049e-04	-1.582417582417582245e-05	1.308913308913308903e-05	-5.450549450549450295e-05	-2.768253968253967814e-04	-2.051282051282051511e-05	6.036630036630036538e-05	-5.411477411477411077e-05	-9.572649572649572926e-06	4.395604395604395465e-05	-1.934065934065934194e-05	-4.278388278388277810e-05	6.231990231990231952e-05	-5.411477411477411077e-05	6.036630036630036538e-05
-1.357753357753357655e-04	-7.208791208791209023e-05	-2.598290598290598196e-05	-1.543345543345543366e-05	-1.693772893772893713e-04	-2.912820512820512718e-04	3.307448107448107536e-04	-1.201465201465201459e-04	-2.326739926739926476e-04	-1.699633699633699562e-05	1.426129426129426050e-05	-6.388278388278387471e-05	-2.799511599511599730e-04	-1.855921855921856096e-05	5.763125763125762687e-05	-5.880341880341879665e-05	-1.308913308913309072e-05	4.669108669108668638e-05	2.637362637362637076e-05	-5.372405372405372536e-05	3.770451770451770682e-05	-4.747252747252747075e-05	5.763125763125762687e-05
-1.306959706959706874e-04	-9.045177045177044833e-05	-3.028083028083027904e-05	3.321123321123320433e-06	-1.443711843711843528e-04	-1.877411477411477158e-04	2.053235653235653167e-04	-1.209279609279609167e-04	-2.240781440781440602e-04	-3.223443223443222980e-05	1.230769230769230635e-05	-6.622710622710622781e-05	-2.721367521367521023e-04	1.953601953601946625e-07	-1.953601953601960389e-07	-3.887667887667887659e-05	-1.621489621489621464e-05	4.864468864468864053e-05	3.067155067155066784e-05	-1.934065934065934194e-05	2.129426129426129270e-05	-1.699633699633699562e-05	-1.953601953601960389e-07
-1.349938949938949946e-04	-8.107448107448106303e-05	-4.473748473748473224e-05	-1.269841269841269854e-05	-1.357753357753357655e-04	-3.926739926739926877e-05	3.770451770451770682e-05	-1.369474969474969352e-04	-2.240781440781440602e-04	-3.145299145299145221e-05	9.181929181929180742e-06	-6.153846153846153516e-05	-2.565079365079364691e-04	6.446886446886445620e-06	-3.887667887667887659e-05	-1.973137973137973074e-05	-1.816849816849816539e-05	4.708180708180707857e-05	4.512820512820512443e-05	-2.168498168498168488e-05	6.056166056166055131e-06	6.837606837606836957e-06	-3.887667887667887659e-05
-1.502319902319902288e-04	-9.631257631257631076e-05	-6.837606837606837804e-06	-4.434676434676434683e-05	-1.490598290598290590e-04	-2.651037851037851378e-04	2.631501831501830888e-04	-1.474969474969474903e-04	-2.256410256410256289e-04	-2.442002442002442000e-05	4.493284493284492325e-06	-6.075702075702075079e-05	-2.432234432234432026e-04	-3.457875457875457612e-05	-1.074481074481074439e-05	-1.777777777777777660e-05	-2.051282051282051511e-05	4.395604395604395465e-05	7.228327228327227447e-06	-4.884004884004884509e-06	9.768009768009760124e-07	-2.363858363858363902e-05	-1.074481074481074439e-05
-1.623443223443223255e-04	-1.095970695970695908e-04	4.786324786324786294e-05	-8.029304029304029221e-05	-1.592185592185592152e-04	-2.987057387057386894e-04	3.041758241758241665e-04	-1.506227106227106278e-04	-2.131379731379731332e-04	-3.731379731379731463e-05	2.930402930402929519e-06	-6.661782661782661322e-05	-2.498656898656898494e-04	-3.770451770451770682e-05	1.426129426129426050e-05	-4.161172161172160832e-05	-2.324786324786324684e-05	4.317460317460317028e-05	-4.747252747252747075e-05	2.402930402930402782e-05	4.493284493284492325e-06	-4.708180708180708534e-05	1.426129426129426050e-05
-1.533577533577533392e-04	-1.029548229548229576e-04	3.809523809523809222e-05	-1.029548229548229576e-04	-1.533577533577533392e-04	-3.604395604395604241e-04	3.580952380952380303e-04	-1.662515262515262609e-04	-2.225152625152625185e-04	-3.106227106227106002e-05	-1.953601953601960389e-07	-6.544566544566544344e-05	-2.541636141636141838e-04	-2.793650793650793610e-05	1.113553113553113488e-05	-4.981684981684981708e-05	-2.910866910866910588e-05	4.200244200244200051e-05	-3.770451770451770682e-05	9.572649572649571232e-06	8.400488400488398069e-06	-4.239316239316239269e-05	1.113553113553113488e-05
-1.353846153846153936e-04	-9.904761904761904927e-05	1.953601953601946625e-07	-9.943833943833943468e-05	-1.459340659340659216e-04	-3.983394383394383100e-04	3.873992673992673560e-04	-1.775824175824175597e-04	-2.197802197802197529e-04	-3.418803418803418394e-05	-2.539682539682540300e-06	-6.583638583638584240e-05	-2.529914529914529869e-04	-1.387057387057387001e-05	-6.446886446886447315e-06	-4.981684981684981708e-05	-3.223443223443222980e-05	4.200244200244200051e-05	1.953601953601946625e-07	-1.308913308913309072e-05	1.426129426129426050e-05	-3.028083028083027904e-05	-6.446886446886447315e-06
-1.279609279609279489e-04	-6.857142857142856736e-05	-3.575091575091575267e-05	-1.029548229548229576e-04	-1.389010989010988758e-04	-3.377777777777777723e-04	3.244932844932844787e-04	-1.842246642246642065e-04	-2.166544566544566426e-04	-3.379731379731379853e-05	-6.837606837606837804e-06	-7.247863247863247564e-05	-2.494749694749694505e-04	-2.559218559218559317e-05	-8.400488400488399763e-06	-4.669108669108668638e-05	-3.340659340659340635e-05	4.434676434676434683e-05	3.614163614163613808e-05	-4.590964590964590879e-05	1.269841269841269684e-05	-3.887667887667887659e-05	-8.400488400488399763e-06
-9.748473748473748053e-05	-9.670329670329669617e-05	-6.857142857142856736e-05	-7.247863247863247564e-05	-1.404639804639804717e-04	-2.615873015873015472e-04	2.541636141636141838e-04	-1.885225885225885138e-04	-2.076678876678876562e-04	-4.200244200244200051e-05	-4.102564102564102683e-06	-7.404151404151404438e-05	-2.373626373626373538e-04	-2.989010989010989025e-05	-4.122100122100122292e-05	-2.012210012210011953e-05	-3.223443223443222980e-05	5.177045177045177122e-05	6.896214896214895277e-05	-2.871794871794871708e-05	7.228327228327227447e-06	-4.043956043956043855e-05	-4.122100122100122292e-05
-1.181929181929181917e-04	-1.189743589743589761e-04	-3.848595848595848441e-05	-6.114774114774114975e-05	-1.549206349206349079e-04	-2.443956043956043724e-04	2.408791208791208631e-04	-1.799267399267399264e-04	-2.162637362637362436e-04	-3.496947496947496831e-05	-6.446886446886447315e-06	-6.700854700854701218e-05	-2.357997557997557850e-04	-4.083028083028083073e-05	-4.551892551892551661e-05	-3.711843711843712193e-06	-3.223443223443222980e-05	5.567765567765567950e-05	3.887667887667886981e-05	-5.274725274725274999e-06	1.426129426129426050e-05	-4.512820512820513120e-05	-4.551892551892551661e-05
-1.396825396825396737e-04	-1.146764346764346824e-04	3.067155067155066784e-05	-9.162393162393161811e-05	-1.486691086691086872e-04	-1.650793650793650911e-04	1.599999999999999860e-04	-1.619536019536019266e-04	-2.135286935286935322e-04	-3.418803418803418394e-05	-7.228327228327229141e-06	-6.583638583638584240e-05	-2.420512820512820329e-04	-4.942612942612942489e-05	-6.837606837606837804e-06	-2.324786324786324684e-05	-2.754578754578754731e-05	5.645909645909645710e-05	-3.028083028083027904e-05	5.665445665445664641e-06	1.738705738705738441e-05	-6.114774114774114975e-05	-6.837606837606837804e-06
-1.451526251526251508e-04	-9.943833943833943468e-05	2.910866910866910588e-05	-1.123321123321123293e-04	-1.392918192918192748e-04	-3.049572649572649644e-04	2.897191697191696760e-04	-1.740659340659340775e-04	-2.268131868131867987e-04	-3.926739926739926877e-05	-1.191697191697191756e-05	-5.880341880341879665e-05	-2.572893772893772670e-04	-5.372405372405372536e-05	-6.446886446886447315e-06	-2.090354090354090390e-05	-2.324786324786324684e-05	5.372405372405372536e-05	-2.871794871794871708e-05	-1.308913308913309072e-05	2.910866910866910588e-05	-6.622710622710622781e-05	-6.446886446886447315e-06
-1.306959706959706874e-04	-9.826617826617826490e-05	2.442002442002441662e-05	-1.275702075702075770e-04	-1.221001221001221000e-04	-2.901098901098900749e-04	2.600244200244200055e-04	-1.807081807081807243e-04	-2.315018315018315049e-04	-3.731379731379731463e-05	-2.559218559218559317e-05	-4.043956043956043855e-05	-2.592429792429792076e-04	-3.496947496947496831e-05	-1.621489621489621464e-05	-2.442002442002442000e-05	-1.738705738705738780e-05	4.512820512820512443e-05	-2.402930402930402782e-05	-2.363858363858363902e-05	3.770451770451770682e-05	-5.372405372405372536e-05	-1.621489621489621464e-05
-1.088156288156288064e-04	-9.240537240537240247e-05	1.504273504273504148e-05	-1.408547008547008706e-04	-1.010012210012209899e-04	-2.834676434676434553e-04	2.549450549450549275e-04	-1.975091575091575001e-04	-2.275946275946275695e-04	-1.816849816849816539e-05	-2.676434676434676294e-05	-5.137973137973137904e-05	-2.389255189255189225e-04	-2.871794871794871708e-05	-1.738705738705738780e-05	-3.926739926739926877e-05	-9.572649572649572926e-06	3.848595848595848441e-05	-1.465201465201465268e-05	-4.512820512820513120e-05	4.043956043956043855e-05	-3.770451770451770682e-05	-1.738705738705738780e-05
-8.107448107448106303e-05	-6.583638583638584240e-05	-6.427350427350427367e-05	-1.174114774114774074e-04	-1.084249084249084210e-04	-2.983150183150183447e-04	2.916727716727716708e-04	-2.154822954822954728e-04	-2.072771672771672573e-04	-1.894993894993894976e-05	-2.481074481074480880e-05	-6.114774114774114975e-05	-2.158730158730158717e-04	-3.887667887667887659e-05	-2.910866910866910588e-05	-2.871794871794871708e-05	-5.665445665445665488e-06	4.083028083028082396e-05	6.466422466422465907e-05	-6.974358974358973713e-05	1.855921855921855758e-05	-3.965811965811965418e-05	-2.910866910866910588e-05
-5.098901098901099363e-05	-8.224664224664224635e-05	-1.119413919413919303e-04	-7.404151404151404438e-05	-9.982905982905982008e-05	-2.197802197802197529e-04	2.100122100122099958e-04	-2.123565323565323624e-04	-2.014163614163614084e-04	-1.699633699633699562e-05	-2.363858363858363902e-05	-5.684981684981684928e-05	-1.912576312576312523e-04	-5.137973137973137904e-05	-5.255189255189254881e-05	-4.493284493284494019e-06	-9.963369963369963416e-06	4.200244200244200051e-05	1.123321123321123293e-04	-5.919413919413919561e-05	-1.367521367521368196e-06	-3.653235653235653026e-05	-5.255189255189254881e-05
-6.349206349206348930e-05	-1.037362637362637284e-04	-7.873015873015873703e-05	-5.450549450549450295e-05	-1.135042735042734991e-04	-2.580708180708180650e-04	2.584615384615384639e-04	-1.889133089133089127e-04	-1.982905982905982980e-04	-1.699633699633699562e-05	-2.129426129426129270e-05	-6.192918192918192056e-05	-1.924297924297924220e-04	-5.372405372405372536e-05	-6.700854700854701218e-05	1.269841269841269684e-05	-8.791208791208791947e-06	4.122100122100122292e-05	7.912087912087912244e-05	-3.809523809523809222e-05	-2.930402930402930790e-06	-3.067155067155067461e-05	-6.700854700854701218e-05
-8.810744810744810878e-05	-8.068376068376067762e-05	-5.802197802197801905e-05	-5.724053724053724146e-05	-1.217094017094017011e-04	-2.787789987789987219e-04	2.795604395604395199e-04	-1.646886446886446922e-04	-1.978998778998778991e-04	-2.246642246642246586e-05	-1.699633699633699562e-05	-5.802197802197801905e-05	-1.936019536019535918e-04	-3.301587301587302094e-05	-9.592185592185591180e-05	2.481074481074480880e-05	-4.884004884004884509e-06	4.512820512820512443e-05	5.841269841269841124e-05	-3.809523809523809222e-05	-3.321123321123321703e-06	-1.426129426129426219e-05	-9.592185592185591180e-05
-1.103785103785103752e-04	-6.700854700854701218e-05	-3.145299145299145221e-05	-6.739926739926739758e-05	-1.205372405372405313e-04	-3.049572649572649644e-04	2.983150183150183447e-04	-1.510134310134309996e-04	-2.014163614163614084e-04	-3.223443223443222980e-05	-1.347985347985347952e-05	-5.372405372405372536e-05	-1.971184371184371282e-04	-1.660561660561660682e-05	-1.201465201465201459e-04	3.145299145299145221e-05	9.768009768009760124e-07	4.786324786324786294e-05	3.184371184371184439e-05	-2.363858363858363902e-05	1.953601953601946625e-07	-4.884004884004884509e-06	-1.201465201465201459e-04
-1.279609279609279489e-04	-7.052503052503052150e-05	1.347985347985347952e-05	-8.888888888888887960e-05	-1.197557997557997469e-04	-3.143345543345543226e-04	3.057387057387057081e-04	-1.459340659340659216e-04	-2.002442002442002386e-04	-3.106227106227106002e-05	-1.504273504273504148e-05	-5.606837606837606491e-05	-2.045421245421245459e-04	-1.738705738705738780e-05	-1.080341880341880356e-04	2.520146520146520098e-05	1.269841269841269684e-05	4.747252747252747075e-05	-1.308913308913309072e-05	-6.446886446886447315e-06	1.426129426129426050e-05	-1.934065934065934194e-05	-1.080341880341880356e-04
-1.404639804639804717e-04	-6.466422466422465907e-05	3.340659340659340635e-05	-1.131135531135531001e-04	-1.389010989010988758e-04	-2.795604395604395199e-04	2.862026862026861938e-04	-1.529670329670329673e-04	-2.139194139194139040e-04	1.758241758241757415e-06	-1.738705738705738780e-05	-6.075702075702075079e-05	-1.939926739926739637e-04	-2.949938949938950145e-05	-7.013431013431013609e-05	2.148962148962148540e-06	2.090354090354090390e-05	5.098901098901098008e-05	-3.301587301587302094e-05	-1.582417582417582245e-05	2.324786324786324684e-05	-3.301587301587302094e-05	-7.013431013431013609e-05
-1.361660561660561644e-04	-6.583638583638584240e-05	8.400488400488398069e-06	-1.221001221001221000e-04	-1.244444444444444396e-04	-2.674481074481074774e-04	2.635409035409034878e-04	-1.881318681318681419e-04	-1.924297924297924220e-04	-1.758241758241758898e-06	-2.051282051282051511e-05	-6.700854700854701218e-05	-1.771916971916971879e-04	-6.231990231990231952e-05	-2.246642246642246586e-05	-2.012210012210011953e-05	2.246642246642246247e-05	5.177045177045177122e-05	-8.009768009768009273e-06	-4.884004884004884509e-06	2.090354090354090390e-05	-6.661782661782661322e-05	-2.246642246642246586e-05
-1.010012210012209899e-04	-1.060805860805860815e-04	1.953601953601946625e-07	-1.236630036630036688e-04	-1.217094017094017011e-04	-2.647130647130647389e-04	2.526007326007325879e-04	-1.975091575091575001e-04	-1.893040293040293117e-04	1.230769230769230635e-05	-2.910866910866910588e-05	-7.677655677655676933e-05	-1.674236874236874307e-04	-7.833943833943833807e-05	3.711843711843710922e-06	-4.122100122100122292e-05	2.324786324786324684e-05	4.473748473748473224e-05	1.953601953601946625e-07	-1.387057387057387001e-05	2.871794871794871708e-05	-7.482295482295482874e-05	3.711843711843710922e-06
-9.670329670329669617e-05	-1.310866910866910593e-04	1.699633699633699562e-05	-1.244444444444444396e-04	-1.416361416361416414e-04	-2.568986568986568681e-04	2.572893772893772670e-04	-1.955555555555555324e-04	-1.881318681318681419e-04	2.051282051282051172e-05	-3.223443223443222980e-05	-8.537240537240537027e-05	-1.611721611721611558e-04	-6.818070818070818195e-05	-3.711843711843712193e-06	-5.177045177045177122e-05	2.676434676434676294e-05	4.004884004884004637e-05	-1.660561660561660682e-05	9.768009768009760124e-07	2.207570207570207368e-05	-5.997557997557997320e-05	-3.711843711843712193e-06
-9.670329670329669617e-05	-8.537240537240537027e-05	-2.090354090354090390e-05	-1.178021978021977928e-04	-1.326495726495726551e-04	-2.510378510378509921e-04	2.537728937728937848e-04	-1.924297924297924220e-04	-1.865689865689865461e-04	1.934065934065933856e-05	-2.949938949938950145e-05	-9.240537240537240247e-05	-1.615628815628815547e-04	-5.177045177045177122e-05	-3.223443223443222980e-05	-4.356532356532356247e-05	3.262515262515262198e-05	3.848595848595848441e-05	2.129426129426129270e-05	-1.308913308913309072e-05	3.321123321123320433e-06	-4.551892551892551661e-05	-3.223443223443222980e-05
-9.318681318681317329e-05	-3.848595848595848441e-05	-6.036630036630036538e-05	-1.049084249084248981e-04	-1.209279609279609167e-04	-2.240781440781440602e-04	2.252503052503052299e-04	-1.779731379731379587e-04	-1.857875457875457752e-04	1.113553113553113488e-05	-3.067155067155067461e-05	-8.927960927960926500e-05	-1.674236874236874307e-04	-3.575091575091575267e-05	-6.935286935286933817e-05	-2.207570207570207368e-05	4.122100122100122292e-05	3.965811965811965418e-05	6.075702075702075079e-05	-3.028083028083027904e-05	-1.074481074481074439e-05	-3.262515262515262198e-05	-6.935286935286933817e-05
-1.072527472527472512e-04	-8.400488400488399763e-06	-8.185592185592186095e-05	-8.263736263736263176e-05	-1.174114774114774074e-04	-2.189987789987789821e-04	2.147008547008547020e-04	-1.588278388278388162e-04	-2.111843711843711655e-04	2.520146520146520098e-05	-3.496947496947496831e-05	-7.716727716727715474e-05	-1.783638583638583576e-04	-5.294261294261294099e-05	-7.365079365079364542e-05	6.837606837606836957e-06	5.255189255189254881e-05	3.731379731379731463e-05	8.224664224664224635e-05	-5.216117216117215663e-05	-5.274725274725274999e-06	-4.825396825396824834e-05	-7.365079365079364542e-05
-1.224908424908424990e-04	6.837606837606836957e-06	-1.119413919413919303e-04	-5.137973137973137904e-05	-1.025641025641025586e-04	-2.486935286935287068e-04	2.268131868131867987e-04	-1.545299145299145090e-04	-2.209523809523809498e-04	3.379731379731379853e-05	-3.692307692307692245e-05	-7.365079365079364542e-05	-1.826617826617826649e-04	-7.052503052503052150e-05	-6.505494505494504448e-05	2.012210012210011953e-05	7.052503052503052150e-05	3.262515262515262198e-05	1.123321123321123293e-04	-6.544566544566544344e-05	1.308913308913308903e-05	-6.700854700854701218e-05	-6.505494505494504448e-05
-1.084249084249084210e-04	-4.981684981684981708e-05	-8.732600732600732441e-05	-2.949938949938950145e-05	-1.080341880341880356e-04	-2.443956043956043724e-04	2.096214896214895968e-04	-1.334310134310134259e-04	-2.154822954822954728e-04	2.754578754578754392e-05	-3.965811965811965418e-05	-6.661782661782661322e-05	-1.756288156288156191e-04	-7.208791208791209023e-05	-4.473748473748473224e-05	-2.539682539682540300e-06	8.185592185592184739e-05	2.559218559218558978e-05	8.771672771672770982e-05	-4.981684981684981708e-05	3.731379731379731463e-05	-5.841269841269841124e-05	-4.473748473748473224e-05
-1.041269841269841273e-04	-1.174114774114774074e-04	-2.520146520146520098e-05	9.768009768009760124e-07	-1.228815628815628708e-04	-1.834432234432234357e-04	1.474969474969474903e-04	-8.771672771672770982e-05	-2.014163614163614084e-04	2.324786324786324684e-05	-3.809523809523809222e-05	-7.482295482295482874e-05	-1.615628815628815547e-04	-7.794871794871795266e-05	-2.148962148962149811e-06	-4.981684981684981708e-05	9.982905982905982008e-05	2.129426129426129270e-05	2.559218559218558978e-05	-1.758241758241758898e-06	4.356532356532356247e-05	-5.997557997557997320e-05	-2.148962148962149811e-06
-9.357753357753357225e-05	-1.361660561660561644e-04	1.953601953601946625e-07	-3.418803418803418394e-05	-1.346031746031745957e-04	-1.541391941391941371e-04	1.373382173382173342e-04	-1.138949938949938980e-04	-1.885225885225885138e-04	2.559218559218558978e-05	-2.442002442002442000e-05	-1.025641025641025586e-04	-1.514041514041513986e-04	-5.216117216117215663e-05	9.572649572649571232e-06	-9.670329670329669617e-05	1.209279609279609167e-04	2.129426129426129270e-05	1.953601953601946625e-07	1.855921855921855758e-05	3.770451770451770682e-05	-3.965811965811965418e-05	9.572649572649571232e-06
-7.169719169719169127e-05	-1.029548229548229576e-04	-4.102564102564102683e-06	-6.192918192918192056e-05	-1.357753357753357655e-04	-1.514041514041513986e-04	1.545299145299145090e-04	-1.103785103785103752e-04	-1.642979242979242932e-04	4.493284493284492325e-06	-1.855921855921856096e-05	-1.017826617826617742e-04	-1.357753357753357655e-04	-5.216117216117215663e-05	-2.539682539682540300e-06	-8.927960927960926500e-05	1.295238095238095176e-04	2.754578754578754392e-05	4.493284493284492325e-06	2.129426129426129270e-05	9.768009768009760124e-07	-3.418803418803418394e-05	-2.539682539682540300e-06
-6.661782661782661322e-05	-8.498168498168497131e-05	-1.855921855921856096e-05	-6.778998778998778299e-05	-1.197557997557997469e-04	-6.778998778998778299e-05	6.153846153846153516e-05	-1.135042735042734991e-04	-1.830525030525030367e-04	2.402930402930402782e-05	-1.816849816849816539e-05	-9.709401709401708157e-05	-1.498412698412698299e-04	-4.747252747252747075e-05	-1.738705738705738780e-05	-5.880341880341879665e-05	1.353846153846153936e-04	3.067155067155066784e-05	1.894993894993894976e-05	1.347985347985347952e-05	-2.930402930402930790e-06	-4.747252747252747075e-05	-1.738705738705738780e-05
-6.818070818070818195e-05	-6.388278388278387471e-05	-5.216117216117215663e-05	-7.286935286935286105e-05	-8.107448107448106303e-05	-1.853968253968253763e-04	1.467155067155066924e-04	-1.389010989010988758e-04	-1.936019536019535918e-04	3.887667887667886981e-05	-2.402930402930402782e-05	-8.654456654456654005e-05	-1.603907203907203849e-04	-3.184371184371184439e-05	-5.919413919413919561e-05	-1.347985347985347952e-05	1.369474969474969352e-04	2.910866910866910588e-05	5.255189255189254881e-05	-6.837606837606837804e-06	8.791208791208790252e-06	-4.083028083028083073e-05	-5.919413919413919561e-05
-5.763125763125762687e-05	-8.302808302808303072e-05	-4.747252747252747075e-05	-5.997557997557997320e-05	-7.091575091575092046e-05	-1.877411477411477158e-04	1.416361416361416414e-04	-1.326495726495726551e-04	-1.826617826617826649e-04	3.379731379731379853e-05	-3.106227106227106002e-05	-7.169719169719169127e-05	-1.592185592185592152e-04	-2.598290598290598196e-05	-9.162393162393161811e-05	2.520146520146520098e-05	1.334310134310134259e-04	2.989010989010989025e-05	4.786324786324786294e-05	1.426129426129426050e-05	1.230769230769230635e-05	-3.887667887667887659e-05	-9.162393162393161811e-05
-4.630036630036629420e-05	-1.142857142857142834e-04	-5.684981684981684928e-05	-1.660561660561660682e-05	-6.231990231990231952e-05	-1.639072039072039214e-04	9.670329670329669617e-05	-1.068620268620268658e-04	-1.807081807081807243e-04	3.575091575091575267e-05	-3.887667887667887659e-05	-6.271062271062270493e-05	-1.611721611721611558e-04	-1.953601953601960389e-07	-1.135042735042734991e-04	2.832722832722832490e-05	1.303052503052502884e-04	2.129426129426129270e-05	5.724053724053724146e-05	3.067155067155066784e-05	2.676434676434676294e-05	-2.520146520146520098e-05	-1.135042735042734991e-04
-3.536019536019536049e-05	-1.056898656898656825e-04	-7.443223443223442978e-05	-1.855921855921856096e-05	-7.052503052503052150e-05	-8.380952380952380154e-05	2.324786324786324684e-05	-1.045177045177045127e-04	-1.599999999999999860e-04	3.457875457875457612e-05	-3.301587301587302094e-05	-7.951159951159950784e-05	-1.392918192918192748e-04	1.113553113553113488e-05	-8.693528693528693901e-05	-2.285714285714285804e-05	1.299145299145298895e-04	1.894993894993894976e-05	7.482295482295482874e-05	2.520146520146520098e-05	2.207570207570207368e-05	-1.465201465201465268e-05	-8.693528693528693901e-05
-4.278388278388277810e-05	-9.435897435897435662e-05	-8.146520146520146199e-05	-3.262515262515262198e-05	-9.318681318681317329e-05	-1.517948717948717976e-04	1.010012210012209899e-04	-1.092063492063491918e-04	-1.392918192918192748e-04	3.262515262515262198e-05	-2.832722832722832829e-05	-9.084249084249084729e-05	-1.193650793650793615e-04	5.860805860805853110e-07	-4.708180708180708534e-05	-5.997557997557997320e-05	1.283516483516483479e-04	1.738705738705738441e-05	8.185592185592184739e-05	1.152625152625152537e-05	2.207570207570207368e-05	-2.363858363858363902e-05	-4.708180708180708534e-05
-4.200244200244200051e-05	-7.482295482295482874e-05	-6.427350427350427367e-05	-6.427350427350427367e-05	-8.420024420024420050e-05	-1.447619047619047518e-04	9.396825396825395766e-05	-1.119413919413919303e-04	-1.291330891330891187e-04	2.481074481074480880e-05	-2.637362637362637415e-05	-9.240537240537240247e-05	-1.138949938949938980e-04	-1.894993894993894976e-05	-1.621489621489621464e-05	-7.365079365079364542e-05	1.267887667887667791e-04	1.582417582417582245e-05	6.466422466422465907e-05	1.543345543345543027e-05	8.791208791208790252e-06	-4.473748473748473224e-05	-1.621489621489621464e-05
-4.473748473748473224e-05	-1.699633699633699562e-05	-8.263736263736263176e-05	-9.514041514041514098e-05	-5.606837606837606491e-05	-1.736752136752136785e-04	1.068620268620268658e-04	-1.178021978021977928e-04	-1.318681318681318843e-04	3.614163614163613808e-05	-2.402930402930402782e-05	-9.904761904761904927e-05	-1.213186813186813021e-04	-2.129426129426129270e-05	4.102564102564101835e-06	-7.990231990231989325e-05	1.267887667887667791e-04	1.738705738705738441e-05	8.302808302808303072e-05	-3.301587301587302094e-05	6.056166056166055131e-06	-5.333333333333333318e-05	4.102564102564101835e-06
-6.583638583638584240e-05	-5.606837606837606491e-05	-3.301587301587302094e-05	-6.661782661782661322e-05	-4.551892551892551661e-05	-2.205616605616605508e-04	1.517948717948717976e-04	-1.080341880341880356e-04	-1.240537240537240406e-04	3.418803418803418394e-05	-2.637362637362637415e-05	-8.849816849816849419e-05	-1.224908424908424990e-04	-1.855921855921856096e-05	-1.934065934065934194e-05	-4.356532356532356247e-05	1.240537240537240406e-04	2.207570207570207368e-05	3.340659340659340635e-05	2.832722832722832490e-05	1.347985347985347952e-05	-6.036630036630036538e-05	-1.934065934065934194e-05
-4.630036630036629420e-05	-9.514041514041514098e-05	-3.028083028083027904e-05	-2.754578754578754731e-05	-4.122100122100122292e-05	-1.943833943833943626e-04	1.271794871794871781e-04	-9.201465201465201707e-05	-1.420268620268620404e-04	4.004884004884004637e-05	-3.418803418803418394e-05	-7.912087912087912244e-05	-1.346031746031745957e-04	-2.871794871794871708e-05	-3.653235653235653026e-05	-1.465201465201465268e-05	1.162393162393162376e-04	2.246642246642246247e-05	3.067155067155066784e-05	4.551892551892551661e-05	2.442002442002441662e-05	-6.818070818070818195e-05	-3.653235653235653026e-05
-4.590964590964590879e-05	-8.498168498168497131e-05	-6.739926739926739758e-05	9.572649572649571232e-06	-5.020757020757020249e-05	-1.576556776556776464e-04	9.240537240537240247e-05	-7.404151404151404438e-05	-1.400732600732600727e-04	3.731379731379731463e-05	-3.692307692307692245e-05	-7.873015873015873703e-05	-1.400732600732600727e-04	-1.758241758241758898e-06	-5.802197802197801905e-05	-1.855921855921856096e-05	1.127228327228327147e-04	2.324786324786324684e-05	6.778998778998778299e-05	2.207570207570207368e-05	4.669108669108668638e-05	-5.606837606837606491e-05	-5.802197802197801905e-05
-5.763125763125762687e-05	-9.982905982905982008e-05	-7.404151404151404438e-05	3.965811965811965418e-05	-6.700854700854701218e-05	-1.506227106227106278e-04	8.967032967032966396e-05	-6.388278388278387471e-05	-1.260073260073260083e-04	4.395604395604395465e-05	-3.887667887667887659e-05	-8.654456654456654005e-05	-1.123321123321123293e-04	1.367521367521366926e-06	-6.896214896214895277e-05	-2.715506715506715174e-05	1.123321123321123293e-04	2.442002442002441662e-05	7.443223443223442978e-05	1.465201465201465099e-05	6.114774114774113620e-05	-3.770451770451770682e-05	-6.896214896214895277e-05
-6.544566544566544344e-05	-8.888888888888887960e-05	-5.177045177045177122e-05	-8.791208791208791947e-06	-7.326007326007324646e-05	-1.486691086691086872e-04	8.615384615384614109e-05	-8.029304029304029221e-05	-1.224908424908424990e-04	4.747252747252747075e-05	-4.590964590964590879e-05	-8.302808302808303072e-05	-9.474969474969475558e-05	9.572649572649571232e-06	-7.521367521367521415e-05	-4.317460317460317706e-05	1.095970695970695908e-04	2.559218559218558978e-05	5.216117216117215663e-05	-8.400488400488399763e-06	8.224664224664224635e-05	-2.442002442002442000e-05	-7.521367521367521415e-05
-7.521367521367521415e-05	-4.903540903540903949e-05	-2.246642246642246586e-05	-6.661782661782661322e-05	-6.896214896214895277e-05	-1.342124542124542238e-04	7.951159951159950784e-05	-9.045177045177044833e-05	-1.166300366300366230e-04	5.098901098901098008e-05	-4.083028083028083073e-05	-9.084249084249084729e-05	-8.459096459096458590e-05	2.207570207570207368e-05	-6.896214896214895277e-05	-6.544566544566544344e-05	1.131135531135531001e-04	2.910866910866910588e-05	2.285714285714285804e-05	-3.262515262515262198e-05	8.420024420024420050e-05	-1.582417582417582245e-05	-6.896214896214895277e-05
-8.498168498168497131e-05	-3.965811965811965418e-05	1.543345543345543027e-05	-1.041269841269841273e-04	-5.997557997557997320e-05	-1.310866910866910593e-04	8.771672771672770982e-05	-1.099877899877899898e-04	-9.435897435897435662e-05	4.356532356532356247e-05	-3.965811965811965418e-05	-9.279609279609278788e-05	-7.013431013431013609e-05	8.400488400488398069e-06	-5.411477411477411077e-05	-6.778998778998778299e-05	1.107692307692307741e-04	3.496947496947496153e-05	-1.504273504273504148e-05	-2.051282051282051511e-05	7.990231990231989325e-05	-2.793650793650793610e-05	-5.411477411477411077e-05
-4.903540903540903949e-05	-6.036630036630036538e-05	8.009768009768009273e-06	-7.130647130647130587e-05	-4.161172161172160832e-05	-1.326495726495726551e-04	9.904761904761904927e-05	-9.865689865689866386e-05	-8.576312576312575568e-05	3.731379731379731463e-05	-4.200244200244200051e-05	-7.521367521367521415e-05	-6.466422466422465907e-05	-3.711843711843712193e-06	-5.567765567765567950e-05	-4.004884004884004637e-05	1.017826617826617742e-04	3.301587301587300739e-05	-7.619047619047618784e-06	-1.758241758241758898e-06	7.365079365079364542e-05	-4.473748473748473224e-05	-5.567765567765567950e-05
-9.572649572649572926e-06	-8.302808302808303072e-05	-5.665445665445665488e-06	-5.177045177045177122e-05	-3.614163614163613808e-05	-1.174114774114774074e-04	1.033455433455433430e-04	-1.010012210012209899e-04	-8.068376068376067762e-05	4.239316239316239269e-05	-4.043956043956043855e-05	-7.521367521367521415e-05	-6.388278388278387471e-05	-9.181929181929182436e-06	-3.340659340659340635e-05	-4.630036630036629420e-05	1.017826617826617742e-04	2.910866910866910588e-05	6.056166056166055131e-06	1.308913308913308903e-05	5.294261294261293422e-05	-4.747252747252747075e-05	-3.340659340659340635e-05
1.699633699633699562e-05	-8.498168498168497131e-05	-4.083028083028083073e-05	-3.067155067155067461e-05	-4.493284493284494019e-06	-1.373382173382173342e-04	1.092063492063491918e-04	-1.072527472527472512e-04	-6.935286935286933817e-05	3.653235653235653026e-05	-3.731379731379731463e-05	-8.263736263736263176e-05	-6.075702075702075079e-05	-2.012210012210011953e-05	-1.191697191697191756e-05	-5.919413919413919561e-05	1.041269841269841273e-04	2.363858363858363564e-05	4.122100122100122292e-05	5.274725274725273304e-06	3.614163614163613808e-05	-4.669108669108668638e-05	-1.191697191697191756e-05
2.910866910866910588e-05	-6.622710622710622781e-05	-8.185592185592186095e-05	-6.056166056166056825e-06	4.102564102564101835e-06	-1.443711843711843528e-04	1.146764346764346824e-04	-1.013919413919413888e-04	-7.286935286935286105e-05	3.887667887667886981e-05	-3.340659340659340635e-05	-8.302808302808303072e-05	-5.958485958485958101e-05	-3.711843711843712193e-06	-3.379731379731379853e-05	-5.255189255189254881e-05	1.084249084249084210e-04	1.894993894993894976e-05	8.224664224664224635e-05	-2.051282051282051511e-05	3.028083028083027904e-05	-2.285714285714285804e-05	-3.379731379731379853e-05
1.660561660561660343e-05	-4.434676434676434683e-05	-6.700854700854701218e-05	-2.363858363858363902e-05	8.009768009768009273e-06	-1.564835164835164767e-04	1.150671550671550678e-04	-8.654456654456654005e-05	-7.052503052503052150e-05	2.246642246642246247e-05	-2.871794871794871708e-05	-8.068376068376067762e-05	-5.450549450549450295e-05	-5.274725274725274999e-06	-5.528693528693528732e-05	-4.083028083028083073e-05	1.170207570207570084e-04	2.559218559218558978e-05	6.739926739926739758e-05	-2.559218559218559317e-05	1.894993894993894976e-05	-1.426129426129426219e-05	-5.528693528693528732e-05
-5.274725274725274999e-06	-2.598290598290598196e-05	-6.192918192918192056e-05	-5.489621489621489514e-05	4.884004884004883662e-06	-1.748473748473748483e-04	1.209279609279609167e-04	-1.006105006105006045e-04	-7.873015873015873703e-05	1.387057387057386831e-05	-2.285714285714285804e-05	-7.990231990231989325e-05	-6.505494505494504448e-05	-5.274725274725274999e-06	-6.583638583638584240e-05	-3.184371184371184439e-05	1.127228327228327147e-04	3.457875457875457612e-05	6.231990231990231952e-05	-3.692307692307692245e-05	2.090354090354090390e-05	-1.934065934065934194e-05	-6.583638583638584240e-05
-3.848595848595848441e-05	-1.953601953601960389e-07	-5.763125763125762687e-05	-5.059829059829059467e-05	-2.871794871794871708e-05	-1.795360195360195274e-04	1.353846153846153936e-04	-7.482295482295482874e-05	-7.873015873015873703e-05	1.191697191697191417e-05	-2.402930402930402782e-05	-6.739926739926739758e-05	-5.255189255189254881e-05	-1.426129426129426219e-05	-7.286935286935286105e-05	-1.816849816849816539e-05	1.029548229548229576e-04	4.161172161172160832e-05	5.802197802197801905e-05	-4.551892551892551661e-05	2.012210012210011953e-05	-2.481074481074480880e-05	-7.286935286935286105e-05
-1.699633699633699562e-05	-3.614163614163613808e-05	-3.223443223443222980e-05	-3.848595848595848441e-05	-4.004884004884004637e-05	-1.279609279609279489e-04	9.474969474969475558e-05	-5.255189255189254881e-05	-8.967032967032966396e-05	3.184371184371184439e-05	-2.793650793650793610e-05	-5.958485958485958101e-05	-4.317460317460317706e-05	-2.598290598290598196e-05	-6.818070818070818195e-05	-6.837606837606837804e-06	9.514041514041514098e-05	4.317460317460317028e-05	3.262515262515262198e-05	-3.731379731379731463e-05	2.090354090354090390e-05	-2.676434676434676294e-05	-6.818070818070818195e-05
8.009768009768009273e-06	-5.763125763125762687e-05	-1.777777777777777660e-05	-6.661782661782661322e-05	-2.832722832722832829e-05	-3.614163614163613808e-05	5.274725274725273304e-06	-7.521367521367521415e-05	-7.130647130647130587e-05	3.340659340659340635e-05	-2.754578754578754731e-05	-7.130647130647130587e-05	-3.496947496947496831e-05	-4.083028083028083073e-05	-3.067155067155067461e-05	-2.910866910866910588e-05	8.967032967032966396e-05	4.004884004884004637e-05	1.816849816849816539e-05	-2.324786324786324684e-05	2.676434676434676294e-05	-5.724053724053724146e-05	-3.067155067155067461e-05
4.004884004884004637e-05	-5.958485958485958101e-05	-2.832722832722832829e-05	-6.622710622710622781e-05	1.758241758241757415e-06	-9.084249084249084729e-05	6.114774114774113620e-05	-8.810744810744810878e-05	-4.239316239316239269e-05	4.083028083028082396e-05	-2.363858363858363902e-05	-7.716727716727715474e-05	-1.230769230769230805e-05	-3.653235653235653026e-05	-1.387057387057387001e-05	-3.887667887667887659e-05	9.045177045177044833e-05	3.809523809523809222e-05	2.871794871794871708e-05	-2.559218559218559317e-05	1.855921855921855758e-05	-5.137973137973137904e-05	-1.387057387057387001e-05
6.114774114774113620e-05	-6.974358974358973713e-05	-3.340659340659340635e-05	-5.958485958485958101e-05	3.067155067155066784e-05	-2.260317460317460008e-04	1.803174603174603253e-04	-8.849816849816849419e-05	-2.910866910866910588e-05	4.083028083028082396e-05	-2.871794871794871708e-05	-7.716727716727715474e-05	2.148962148962148540e-06	-3.457875457875457612e-05	-3.106227106227106002e-05	-2.910866910866910588e-05	8.615384615384614109e-05	3.575091575091575267e-05	3.379731379731379853e-05	-2.012210012210011953e-05	3.496947496947496153e-05	-5.450549450549450295e-05	-3.106227106227106002e-05
6.153846153846153516e-05	-7.052503052503052150e-05	-3.379731379731379853e-05	-6.231990231990231952e-05	4.903540903540903271e-05	-1.240537240537240406e-04	5.724053724053724146e-05	-8.927960927960926500e-05	-1.308913308913309072e-05	3.692307692307691567e-05	-3.418803418803418394e-05	-7.286935286935286105e-05	9.963369963369963416e-06	-2.871794871794871708e-05	-3.614163614163613808e-05	-2.832722832722832829e-05	8.224664224664224635e-05	3.457875457875457612e-05	3.418803418803418394e-05	-1.230769230769230805e-05	3.848595848595848441e-05	-5.606837606837606491e-05	-3.614163614163613808e-05
4.083028083028082396e-05	-6.231990231990231952e-05	-3.067155067155067461e-05	-4.239316239316239269e-05	5.333333333333333318e-05	1.033455433455433430e-04	-1.803174603174603253e-04	-7.326007326007324646e-05	1.308913308913308903e-05	1.934065934065933856e-05	-3.731379731379731463e-05	-6.622710622710622781e-05	2.285714285714285804e-05	-1.582417582417582245e-05	-4.590964590964590879e-05	-3.145299145299145221e-05	8.224664224664224635e-05	3.536019536019536049e-05	3.106227106227106002e-05	-6.056166056166056825e-06	5.606837606837606491e-05	-5.255189255189254881e-05	-4.590964590964590879e-05
1.230769230769230635e-05	-2.207570207570207368e-05	-6.974358974358973713e-05	-1.074481074481074439e-05	3.926739926739926877e-05	5.841269841269841124e-05	-1.490598290598290590e-04	-4.043956043956043855e-05	-3.321123321123321703e-06	2.832722832722832490e-05	-5.177045177045177122e-05	-4.942612942612942489e-05	1.855921855921855758e-05	1.543345543345543027e-05	-7.404151404151404438e-05	-3.614163614163613808e-05	8.029304029304029221e-05	2.910866910866910588e-05	7.013431013431012254e-05	-5.137973137973137904e-05	7.873015873015873703e-05	-1.777777777777777660e-05	-7.404151404151404438e-05
3.692307692307691567e-05	-5.645909645909645710e-05	-3.965811965811965418e-05	-2.676434676434676294e-05	2.637362637362637076e-05	2.549450549450549275e-04	-3.397313797313797129e-04	-2.871794871794871708e-05	-1.035409035409035391e-05	4.239316239316239269e-05	-4.786324786324786294e-05	-5.684981684981684928e-05	1.582417582417582245e-05	3.184371184371184439e-05	-6.935286935286933817e-05	-5.098901098901099363e-05	8.263736263736263176e-05	2.949938949938949467e-05	4.004884004884004637e-05	-4.200244200244200051e-05	7.443223443223442978e-05	-9.572649572649572926e-06	-6.935286935286933817e-05
4.473748473748473224e-05	-7.638583638583638393e-05	-2.754578754578754731e-05	-3.028083028083027904e-05	3.321123321123320433e-06	6.917704517704517490e-04	-7.456898656898656129e-04	-3.926739926739926877e-05	4.884004884004883662e-06	3.926739926739926877e-05	-3.379731379731379853e-05	-7.755799755799755370e-05	3.028083028083027904e-05	3.028083028083027904e-05	-7.169719169719169127e-05	-5.528693528693528732e-05	8.888888888888887960e-05	2.910866910866910588e-05	2.793650793650793610e-05	-2.481074481074480880e-05	8.224664224664224635e-05	-1.660561660561660682e-05	-7.169719169719169127e-05
5.997557997557997320e-05	-5.645909645909645710e-05	-8.654456654456654005e-05	-1.777777777777777660e-05	4.102564102564101835e-06	4.198290598290598192e-04	-4.760927960927960768e-04	-4.981684981684981708e-05	-1.269841269841269854e-05	4.434676434676434683e-05	-2.676434676434676294e-05	-7.755799755799755370e-05	2.949938949938949467e-05	1.387057387057386831e-05	-9.045177045177044833e-05	-2.676434676434676294e-05	8.302808302808303072e-05	3.067155067155066784e-05	8.693528693528693901e-05	-4.317460317460317706e-05	5.763125763125762687e-05	-9.963369963369963416e-06	-9.045177045177044833e-05
7.443223443223442978e-05	-1.174114774114774074e-04	-5.489621489621489514e-05	5.860805860805853110e-07	1.543345543345543027e-05	6.734065934065933774e-04	-7.456898656898656129e-04	-4.083028083028083073e-05	-4.884004884004884509e-06	3.067155067155066784e-05	-2.402930402930402782e-05	-7.873015873015873703e-05	3.067155067155066784e-05	-1.738705738705738780e-05	-8.341880341880341613e-05	-6.056166056166056825e-06	8.302808302808303072e-05	2.793650793650793610e-05	5.528693528693528732e-05	1.543345543345543027e-05	4.473748473748473224e-05	-3.106227106227106002e-05	-8.341880341880341613e-05
6.505494505494504448e-05	-1.197557997557997469e-04	-3.692307692307692245e-05	7.228327228327227447e-06	1.738705738705738441e-05	1.082490842490842469e-03	-1.159072039072038931e-03	-2.637362637362637415e-05	2.168498168498168149e-05	1.953601953601946625e-07	-2.754578754578754731e-05	-7.482295482295482874e-05	3.418803418803418394e-05	-4.786324786324786294e-05	-7.326007326007324646e-05	4.884004884004883662e-06	8.224664224664224635e-05	1.973137973137973074e-05	3.731379731379731463e-05	3.067155067155066784e-05	5.177045177045177122e-05	-6.075702075702075079e-05	-7.326007326007324646e-05
4.864468864468864053e-05	-8.849816849816849419e-05	-5.333333333333333318e-05	9.768009768009760124e-07	3.106227106227106002e-05	9.918437118437118619e-04	-1.089523809523809542e-03	-2.637362637362637415e-05	2.129426129426129270e-05	-1.308913308913309072e-05	-3.536019536019536049e-05	-6.739926739926739758e-05	2.207570207570207368e-05	-3.145299145299145221e-05	-7.052503052503052150e-05	-1.426129426129426219e-05	8.068376068376067762e-05	1.074481074481074270e-05	5.372405372405372536e-05	1.934065934065933856e-05	4.317460317460317028e-05	-3.809523809523809222e-05	-7.052503052503052150e-05
4.864468864468864053e-05	-8.341880341880341613e-05	-5.724053724053724146e-05	-1.426129426129426219e-05	1.074481074481074270e-05	7.413919413919413870e-04	-8.375091575091574711e-04	-2.246642246642246586e-05	7.228327228327227447e-06	-3.711843711843712193e-06	-4.395604395604395465e-05	-6.075702075702075079e-05	1.308913308913308903e-05	-2.442002442002442000e-05	-5.567765567765567950e-05	-3.340659340659340635e-05	7.716727716727715474e-05	1.758241758241757415e-06	5.763125763125762687e-05	-7.228327228327229141e-06	5.606837606837606491e-05	-3.457875457875457612e-05	-5.567765567765567950e-05
4.825396825396824834e-05	-6.466422466422465907e-05	-6.192918192918192056e-05	-3.223443223443222980e-05	-3.321123321123321703e-06	9.703540903540902986e-04	-1.050842490842490750e-03	-2.754578754578754731e-05	2.324786324786324684e-05	1.074481074481074270e-05	-4.590964590964590879e-05	-6.466422466422465907e-05	3.262515262515262198e-05	-2.793650793650793610e-05	-3.301587301587302094e-05	-4.708180708180708534e-05	7.208791208791209023e-05	1.953601953601946625e-07	6.231990231990231952e-05	-1.347985347985347952e-05	5.645909645909645710e-05	-5.919413919413919561e-05	-3.301587301587302094e-05
3.731379731379731463e-05	-4.317460317460317706e-05	-8.927960927960926500e-05	-9.768009768009774947e-07	-6.446886446886447315e-06	1.029743589743589748e-03	-1.102417582417582111e-03	-1.738705738705738780e-05	3.262515262515262198e-05	2.285714285714285804e-05	-4.630036630036629420e-05	-5.958485958485958101e-05	4.825396825396824834e-05	-1.738705738705738780e-05	-4.512820512820513120e-05	-3.418803418803418394e-05	7.169719169719169127e-05	5.860805860805853110e-07	8.967032967032966396e-05	-2.793650793650793610e-05	6.036630036630036538e-05	-4.942612942612942489e-05	-4.512820512820513120e-05
3.770451770451770682e-05	-4.278388278388277810e-05	-1.006105006105006045e-04	3.067155067155066784e-05	9.963369963369963416e-06	1.027399267399267463e-03	-1.108278388278388258e-03	-3.711843711843712193e-06	3.848595848595848441e-05	2.637362637362637076e-05	-5.059829059829059467e-05	-5.294261294261294099e-05	6.466422466422465907e-05	-4.356532356532356247e-05	-5.255189255189254881e-05	-5.665445665445665488e-06	7.443223443223442978e-05	1.367521367521366926e-06	1.010012210012209899e-04	-2.012210012210011953e-05	6.739926739926739758e-05	-7.091575091575092046e-05	-5.255189255189254881e-05
3.887667887667886981e-05	-4.825396825396824834e-05	-7.208791208791209023e-05	4.122100122100122292e-05	2.793650793650793610e-05	1.273943833943833731e-03	-1.357557997557997482e-03	1.347985347985347952e-05	3.692307692307691567e-05	4.161172161172160832e-05	-5.567765567765567950e-05	-5.177045177045177122e-05	7.052503052503052150e-05	-5.489621489621489514e-05	-6.427350427350427367e-05	2.012210012210011953e-05	8.498168498168497131e-05	-2.148962148962149811e-06	7.247863247863247564e-05	-7.619047619047618784e-06	7.286935286935286105e-05	-8.263736263736263176e-05	-6.427350427350427367e-05
5.645909645909645710e-05	-6.622710622710622781e-05	-2.871794871794871708e-05	3.614163614163613808e-05	4.786324786324786294e-05	1.068034188034187870e-03	-1.145396825396825455e-03	2.598290598290598196e-05	5.059829059829059467e-05	2.637362637362637076e-05	-4.786324786324786294e-05	-6.036630036630036538e-05	7.013431013431012254e-05	-5.137973137973137904e-05	-6.857142857142856736e-05	1.973137973137973074e-05	1.013919413919413888e-04	-5.665445665445665488e-06	2.910866910866910588e-05	1.738705738705738441e-05	8.107448107448106303e-05	-8.693528693528693901e-05	-6.857142857142856736e-05
6.974358974358973713e-05	-5.919413919413919561e-05	-5.841269841269841124e-05	1.191697191697191417e-05	2.754578754578754392e-05	1.112576312576312376e-03	-1.170793650793650574e-03	-6.837606837606837804e-06	2.637362637362637076e-05	2.598290598290598196e-05	-4.786324786324786294e-05	-5.997557997557997320e-05	5.489621489621488836e-05	-4.395604395604395465e-05	-6.974358974358973713e-05	3.711843711843710922e-06	1.021733821733821596e-04	-9.572649572649572926e-06	5.880341880341879665e-05	9.768009768009760124e-07	8.771672771672770982e-05	-7.169719169719169127e-05	-6.974358974358973713e-05
7.951159951159950784e-05	-8.498168498168497131e-05	-5.880341880341879665e-05	2.246642246642246247e-05	4.493284493284492325e-06	1.036776556776556821e-03	-1.081318681318681110e-03	-2.539682539682540300e-06	1.269841269841269684e-05	2.793650793650793610e-05	-4.669108669108668638e-05	-5.841269841269841124e-05	3.379731379731379853e-05	-4.493284493284494019e-06	-8.302808302808303072e-05	-1.035409035409035391e-05	9.865689865689866386e-05	-1.035409035409035391e-05	5.919413919413918883e-05	4.102564102564101835e-06	9.904761904761904927e-05	-4.434676434676434683e-05	-8.302808302808303072e-05
6.231990231990231952e-05	-9.006105006105006292e-05	-5.020757020757020249e-05	3.028083028083027904e-05	2.539682539682539030e-06	1.131330891330891526e-03	-1.183687423687423577e-03	9.768009768009760124e-07	5.665445665445664641e-06	2.637362637362637076e-05	-4.083028083028083073e-05	-5.528693528693528732e-05	3.145299145299145221e-05	2.539682539682539030e-06	-7.716727716727715474e-05	-2.090354090354090390e-05	9.084249084249084729e-05	-8.791208791208791947e-06	5.059829059829059467e-05	1.660561660561660343e-05	1.185836385836385771e-04	-4.317460317460317706e-05	-7.716727716727715474e-05
2.363858363858363564e-05	-6.231990231990231952e-05	-8.888888888888887960e-05	8.029304029304029221e-05	-1.543345543345543366e-05	9.273748473748473888e-04	-9.965323565323564326e-04	3.614163614163613808e-05	2.930402930402929519e-06	1.621489621489621464e-05	-4.825396825396824834e-05	-4.004884004884004637e-05	3.340659340659340635e-05	1.973137973137973074e-05	-1.013919413919413888e-04	-2.012210012210011953e-05	8.224664224664224635e-05	-6.446886446886447315e-06	8.927960927960926500e-05	-1.738705738705738780e-05	1.471062271062270914e-04	-1.934065934065934194e-05	-1.013919413919413888e-04
1.953601953601946625e-07	-5.020757020757020249e-05	-5.216117216117215663e-05	6.935286935286933817e-05	-5.860805860805867933e-07	1.136800976800977003e-03	-1.223931623931623965e-03	5.411477411477411077e-05	1.367521367521366926e-06	2.402930402930402782e-05	-4.981684981684981708e-05	-3.848595848595848441e-05	5.059829059829059467e-05	2.148962148962148540e-06	-9.982905982905982008e-05	-1.504273504273504148e-05	8.498168498168497131e-05	-6.446886446886447315e-06	5.255189255189254881e-05	-2.871794871794871708e-05	1.557020757020756787e-04	-1.582417582417582245e-05	-9.982905982905982008e-05
-1.953601953601960389e-07	-3.418803418803418394e-05	-1.074481074481074439e-05	2.481074481074480880e-05	3.223443223443222980e-05	9.250305250305249950e-04	-1.027008547008546793e-03	4.708180708180707857e-05	4.884004884004883662e-06	2.129426129426129270e-05	-4.317460317460317706e-05	-4.590964590964590879e-05	5.098901098901098008e-05	-1.543345543345543366e-05	-9.123321123321123270e-05	-6.056166056166056825e-06	8.146520146520146199e-05	-8.009768009768009273e-06	1.113553113553113488e-05	-2.324786324786324684e-05	1.502319902319902288e-04	-4.043956043956043855e-05	-9.123321123321123270e-05
2.930402930402929519e-06	-1.582417582417582245e-05	-1.660561660561660682e-05	7.619047619047617936e-06	3.692307692307691567e-05	8.863492063492063111e-04	-9.766056166056165735e-04	2.989010989010989025e-05	-8.400488400488399763e-06	3.184371184371184439e-05	-3.614163614163613808e-05	-4.981684981684981708e-05	5.216117216117215663e-05	-4.669108669108668638e-05	-5.450549450549450295e-05	-1.230769230769230805e-05	6.857142857142856736e-05	-8.009768009768009273e-06	1.699633699633699562e-05	-2.754578754578754731e-05	1.353846153846153936e-04	-6.427350427350427367e-05	-5.450549450549450295e-05
2.051282051282051172e-05	-3.340659340659340635e-05	-1.660561660561660682e-05	-3.321123321123321703e-06	2.715506715506715174e-05	7.144322344322343466e-04	-7.851526251526252031e-04	8.791208791208790252e-06	-9.572649572649572926e-06	3.379731379731379853e-05	-3.223443223443222980e-05	-5.098901098901099363e-05	4.356532356532356247e-05	-5.763125763125762687e-05	-2.715506715506715174e-05	-1.738705738705738780e-05	5.489621489621488836e-05	-5.274725274725274999e-06	1.699633699633699562e-05	-1.699633699633699562e-05	1.224908424908424990e-04	-7.794871794871795266e-05	-2.715506715506715174e-05
2.676434676434676294e-05	-6.231990231990231952e-05	6.446886446886445620e-06	-1.152625152625152537e-05	2.051282051282051172e-05	8.058608058608057517e-04	-8.683760683760682842e-04	1.953601953601946625e-07	-1.660561660561660682e-05	4.083028083028082396e-05	-2.637362637362637415e-05	-5.802197802197801905e-05	3.496947496947496153e-05	-4.864468864468864053e-05	-2.402930402930402782e-05	-2.129426129426129270e-05	4.161172161172160832e-05	2.930402930402929519e-06	-6.056166056166056825e-06	1.074481074481074270e-05	1.267887667887667791e-04	-8.967032967032966396e-05	-2.402930402930402782e-05
2.910866910866910588e-05	-8.146520146520146199e-05	-2.148962148962149811e-06	5.274725274725273304e-06	3.711843711843710922e-06	8.191452991452992079e-04	-8.781440781440780956e-04	5.665445665445664641e-06	-1.308913308913309072e-05	3.848595848595848441e-05	-2.559218559218559317e-05	-6.622710622710622781e-05	4.083028083028082396e-05	-4.590964590964590879e-05	-3.067155067155067461e-05	-3.028083028083027904e-05	2.715506715506715174e-05	7.228327228327227447e-06	2.539682539682539030e-06	1.152625152625152537e-05	1.373382173382173342e-04	-8.459096459096458590e-05	-3.067155067155067461e-05
2.481074481074480880e-05	-7.326007326007324646e-05	-2.559218559218559317e-05	3.184371184371184439e-05	-1.367521367521368196e-06	7.492063492063491493e-04	-8.171916971916971589e-04	2.559218559218558978e-05	1.387057387057386831e-05	2.481074481074480880e-05	-3.262515262515262198e-05	-6.857142857142856736e-05	5.333333333333333318e-05	-3.926739926739926877e-05	-4.239316239316239269e-05	-3.379731379731379853e-05	1.816849816849816539e-05	8.791208791208790252e-06	2.598290598290598196e-05	-2.148962148962149811e-06	1.467155067155066924e-04	-8.185592185592186095e-05	-4.239316239316239269e-05
-1.367521367521368196e-06	-6.310134310134310389e-05	1.308913308913308903e-05	-2.051282051282051511e-05	-1.113553113553113658e-05	8.003907203907203831e-04	-8.707203907203906780e-04	8.009768009768009273e-06	1.855921855921855758e-05	3.067155067155066784e-05	-3.614163614163613808e-05	-8.459096459096458590e-05	6.114774114774113620e-05	-3.575091575091575267e-05	-4.512820512820513120e-05	-4.942612942612942489e-05	1.269841269841269684e-05	6.056166056166055131e-06	-1.269841269841269854e-05	-8.791208791208791947e-06	1.451526251526251508e-04	-6.466422466422465907e-05	-4.512820512820513120e-05
-3.067155067155067461e-05	-4.395604395604395465e-05	1.152625152625152537e-05	-3.653235653235653026e-05	-3.145299145299145221e-05	9.430036630036629135e-04	-1.000048840048840077e-03	-1.230769230769230805e-05	3.067155067155066784e-05	1.387057387057386831e-05	-3.614163614163613808e-05	-9.045177045177044833e-05	5.137973137973137904e-05	-2.559218559218559317e-05	-4.590964590964590879e-05	-5.997557997557997320e-05	4.884004884004883662e-06	3.321123321123320433e-06	-1.113553113553113658e-05	-1.367521367521368196e-06	1.310866910866910593e-04	-5.411477411477411077e-05	-4.590964590964590879e-05
-5.489621489621489514e-05	-1.621489621489621464e-05	-5.274725274725274999e-06	-2.989010989010989025e-05	-5.958485958485958101e-05	8.711111111111110228e-04	-9.035409035409034317e-04	-1.621489621489621464e-05	1.660561660561660343e-05	2.207570207570207368e-05	-3.809523809523809222e-05	-8.771672771672770982e-05	4.122100122100122292e-05	-2.285714285714285804e-05	-4.942612942612942489e-05	-5.411477411477411077e-05	5.860805860805853110e-07	2.539682539682539030e-06	5.665445665445664641e-06	-1.504273504273504148e-05	1.260073260073259812e-04	-5.098901098901099363e-05	-4.942612942612942489e-05
-6.075702075702075079e-05	-4.473748473748473224e-05	3.809523809523809222e-05	-3.848595848595848441e-05	-5.567765567765567950e-05	6.413675213675213132e-04	-6.671550671550671024e-04	-2.442002442002442000e-05	1.191697191697191417e-05	2.793650793650793610e-05	-3.340659340659340635e-05	-9.514041514041514098e-05	3.965811965811965418e-05	-2.598290598290598196e-05	-5.567765567765567950e-05	-4.551892551892551661e-05	1.953601953601946625e-07	8.400488400488398069e-06	-3.770451770451770682e-05	1.504273504273504148e-05	1.244444444444444396e-04	-5.216117216117215663e-05	-5.567765567765567950e-05
-2.637362637362637415e-05	-7.482295482295482874e-05	3.262515262515262198e-05	-1.426129426129426219e-05	-2.442002442002442000e-05	7.327960927960928267e-04	-7.695238095238094616e-04	-2.168498168498168488e-05	-2.539682539682540300e-06	2.949938949938949467e-05	-2.598290598290598196e-05	-8.927960927960926500e-05	3.145299145299145221e-05	-5.860805860805867933e-07	-1.033455433455433430e-04	-1.543345543345543366e-05	-4.884004884004884509e-06	1.855921855921855758e-05	-3.223443223443222980e-05	1.816849816849816539e-05	1.283516483516483479e-04	-2.715506715506715174e-05	-1.033455433455433430e-04
-5.665445665445665488e-06	-5.802197802197801905e-05	1.621489621489621464e-05	-1.953601953601960389e-07	6.837606837606836957e-06	2.154822954822954728e-04	-2.611965811965811482e-04	-9.572649572649572926e-06	-7.228327228327229141e-06	2.949938949938949467e-05	-2.442002442002442000e-05	-7.599511599511598497e-05	3.067155067155066784e-05	-3.457875457875457612e-05	-8.263736263736263176e-05	7.619047619047617936e-06	-9.963369963369963416e-06	2.559218559218558978e-05	-1.582417582417582245e-05	6.837606837606836957e-06	1.361660561660561644e-04	-7.247863247863247564e-05	-8.263736263736263176e-05
6.446886446886445620e-06	-3.965811965811965418e-05	-6.056166056166056825e-06	2.148962148962148540e-06	3.457875457875457612e-05	2.420512820512820329e-04	-3.115995115995115841e-04	-2.539682539682540300e-06	1.035409035409035221e-05	2.324786324786324684e-05	-2.793650793650793610e-05	-7.091575091575092046e-05	3.145299145299145221e-05	-3.496947496947496831e-05	-6.427350427350427367e-05	2.539682539682539030e-06	-1.660561660561660682e-05	2.715506715506715174e-05	6.446886446886445620e-06	-3.496947496947496831e-05	1.463247863247863205e-04	-7.482295482295482874e-05	-6.427350427350427367e-05
-9.572649572649572926e-06	-3.145299145299145221e-05	-1.191697191697191756e-05	4.102564102564101835e-06	5.880341880341879665e-05	3.444200244200244462e-04	-4.503052503052502875e-04	-2.930402930402930790e-06	6.446886446886445620e-06	2.949938949938949467e-05	-2.715506715506715174e-05	-6.778998778998778299e-05	3.106227106227106002e-05	-4.942612942612942489e-05	-1.504273504273504148e-05	-2.481074481074480880e-05	-1.816849816849816539e-05	2.832722832722832490e-05	1.230769230769230635e-05	-4.825396825396824834e-05	1.560927960927960777e-04	-9.006105006105006292e-05	-1.504273504273504148e-05
-4.942612942612942489e-05	-1.465201465201465268e-05	1.465201465201465099e-05	1.035409035409035221e-05	2.637362637362637076e-05	4.842979242979242381e-04	-5.729914529914529589e-04	2.168498168498168149e-05	-2.442002442002442000e-05	6.114774114774113620e-05	-3.575091575091575267e-05	-5.020757020757020249e-05	4.395604395604395465e-05	-6.466422466422465907e-05	1.308913308913308903e-05	-4.122100122100122292e-05	-1.269841269841269854e-05	2.989010989010989025e-05	-1.426129426129426219e-05	-5.333333333333333318e-05	1.826617826617826649e-04	-9.943833943833943468e-05	1.308913308913308903e-05
-5.216117216117215663e-05	-3.536019536019536049e-05	4.161172161172160832e-05	2.559218559218558978e-05	-5.665445665445665488e-06	1.803174603174603253e-04	-2.322832722832722757e-04	3.575091575091575267e-05	-2.129426129426129270e-05	6.896214896214895277e-05	-3.496947496947496831e-05	-5.450549450549450295e-05	7.443223443223442978e-05	-5.606837606837606491e-05	-8.400488400488399763e-06	-5.137973137973137904e-05	5.860805860805853110e-07	3.575091575091575267e-05	-4.122100122100122292e-05	-3.692307692307692245e-05	2.076678876678876562e-04	-8.224664224664224635e-05	-8.400488400488399763e-06
-4.825396825396824834e-05	-2.442002442002442000e-05	4.903540903540903271e-05	2.520146520146520098e-05	-1.308913308913309072e-05	3.483272283272283274e-04	-3.592673992673992272e-04	2.559218559218558978e-05	-4.102564102564102683e-06	6.622710622710622781e-05	-3.457875457875457612e-05	-5.841269841269841124e-05	1.138949938949938845e-04	-6.818070818070818195e-05	-4.356532356532356247e-05	-3.301587301587302094e-05	1.660561660561660343e-05	4.786324786324786294e-05	-4.864468864468864053e-05	-2.012210012210011953e-05	2.088400488400488260e-04	-7.208791208791209023e-05	-4.356532356532356247e-05
-4.083028083028083073e-05	5.860805860805853110e-07	2.754578754578754392e-05	2.285714285714285804e-05	-3.145299145299145221e-05	5.421245421245421458e-04	-5.163369963369962481e-04	1.621489621489621464e-05	2.402930402930402782e-05	1.934065934065933856e-05	-3.848595848595848441e-05	-4.630036630036629420e-05	1.471062271062270914e-04	-8.967032967032966396e-05	-1.123321123321123293e-04	1.387057387057386831e-05	2.051282051282051172e-05	6.192918192918192056e-05	-2.715506715506715174e-05	-9.181929181929182436e-06	1.885225885225885138e-04	-4.473748473748473224e-05	-1.123321123321123293e-04
-4.551892551892551661e-05	3.496947496947496153e-05	-6.056166056166056825e-06	1.367521367521366926e-06	-6.935286935286933817e-05	5.542368742368741340e-04	-4.897680097680097693e-04	-1.035409035409035391e-05	9.787545787545786594e-05	-6.622710622710622781e-05	-4.551892551892551661e-05	-5.372405372405372536e-05	1.588278388278388162e-04	-1.502319902319902288e-04	-1.045177045177045127e-04	2.832722832722832490e-05	2.207570207570207368e-05	6.896214896214895277e-05	6.446886446886445620e-06	-1.230769230769230805e-05	1.685958485958485734e-04	-6.818070818070818195e-05	-1.045177045177045127e-04
-4.864468864468864053e-05	5.294261294261293422e-05	-6.388278388278387471e-05	1.465201465201465099e-05	-7.873015873015873703e-05	3.381684981684981712e-04	-2.760439560439560376e-04	-2.754578754578754731e-05	1.592185592185592152e-04	-1.416361416361416414e-04	-5.411477411477411077e-05	-7.286935286935286105e-05	1.580463980463980454e-04	-1.873504273504273169e-04	-9.435897435897435662e-05	1.347985347985347952e-05	1.660561660561660343e-05	7.404151404151403082e-05	6.427350427350427367e-05	-3.926739926739926877e-05	1.721123321123320827e-04	-6.896214896214895277e-05	-9.435897435897435662e-05
-3.926739926739926877e-05	-2.148962148962149811e-06	-6.036630036630036538e-05	3.731379731379731463e-05	-9.396825396825397121e-05	6.265201465201465864e-04	-5.671306471306471371e-04	-3.028083028083027904e-05	1.689865689865689723e-04	-1.963369963369963303e-04	-6.700854700854701218e-05	-7.716727716727715474e-05	1.557020757020756787e-04	-2.506471306471306473e-04	-8.380952380952380154e-05	6.446886446886445620e-06	1.953601953601946625e-07	7.443223443223442978e-05	6.075702075702075079e-05	4.493284493284492325e-06	1.904761904761904814e-04	-8.927960927960926500e-05	-8.380952380952380154e-05
-1.777777777777777660e-05	-5.098901098901099363e-05	2.930402930402929519e-06	1.660561660561660343e-05	-6.935286935286933817e-05	7.621001221001220439e-04	-7.085714285714285248e-04	-3.262515262515262198e-05	1.494505494505494580e-04	-2.178266178266178123e-04	-7.443223443223442978e-05	-9.045177045177044833e-05	1.306959706959706874e-04	-2.690109890109890190e-04	-8.029304029304029221e-05	-1.504273504273504148e-05	-1.035409035409035391e-05	6.271062271062270493e-05	-2.539682539682540300e-06	3.887667887667886981e-05	2.365811965811965829e-04	-9.943833943833943468e-05	-8.029304029304029221e-05
2.246642246642246247e-05	-8.224664224664224635e-05	1.113553113553113488e-05	2.481074481074480880e-05	-3.028083028083027904e-05	7.531135531135531389e-04	-7.214652014652015279e-04	-2.520146520146520098e-05	1.389010989010988758e-04	-2.158730158730158717e-04	-8.459096459096458590e-05	-9.865689865689866386e-05	1.138949938949938845e-04	-2.744810744810744418e-04	-8.263736263736263176e-05	-1.699633699633699562e-05	-2.637362637362637415e-05	4.942612942612942489e-05	-1.074481074481074439e-05	2.871794871794871708e-05	2.736996336996336981e-04	-1.099877899877899898e-04	-8.263736263736263176e-05
3.106227106227106002e-05	-8.888888888888887960e-05	1.582417582417582245e-05	2.910866910866910588e-05	5.274725274725273304e-06	9.008058608058608016e-04	-8.976800976800976099e-04	-2.129426129426129270e-05	9.279609279609278788e-05	-1.998534798534798396e-04	-8.498168498168497131e-05	-9.474969474969475558e-05	8.068376068376067762e-05	-2.483028083028083078e-04	-1.119413919413919303e-04	-7.228327228327229141e-06	-5.802197802197801905e-05	4.122100122100122292e-05	-1.543345543345543366e-05	2.559218559218558978e-05	2.858119658119657948e-04	-9.318681318681317329e-05	-1.119413919413919303e-04
4.102564102564101835e-06	-6.036630036630036538e-05	1.894993894993894976e-05	1.543345543345543027e-05	2.481074481074480880e-05	7.847619047619047499e-04	-8.105494505494504308e-04	-2.051282051282051511e-05	5.841269841269841124e-05	-1.869597069597069450e-04	-7.208791208791209023e-05	-9.084249084249084729e-05	1.504273504273504148e-05	-1.799267399267399264e-04	-1.127228327228327147e-04	-1.347985347985347952e-05	-7.521367521367521415e-05	3.965811965811965418e-05	-1.855921855921856096e-05	2.168498168498168149e-05	2.752625152625152397e-04	-8.263736263736263176e-05	-1.127228327228327147e-04
-4.200244200244200051e-05	-3.770451770451770682e-05	-1.934065934065934194e-05	4.004884004884004637e-05	3.692307692307691567e-05	6.757509157509156627e-04	-7.492063492063491493e-04	-2.363858363858363902e-05	4.395604395604395465e-05	-1.736752136752136785e-04	-5.489621489621489514e-05	-8.615384615384615464e-05	-5.450549450549450295e-05	-1.197557997557997469e-04	-6.974358974358973713e-05	-2.559218559218559317e-05	-8.498168498168497131e-05	4.278388278388277810e-05	1.973137973137973074e-05	4.102564102564101835e-06	2.541636141636141838e-04	-8.927960927960926500e-05	-6.974358974358973713e-05
-7.443223443223442978e-05	-2.910866910866910588e-05	-3.926739926739926877e-05	7.130647130647130587e-05	3.614163614163613808e-05	5.690842490842490777e-04	-6.550427350427350057e-04	-2.246642246642246586e-05	-1.504273504273504148e-05	-1.236630036630036688e-04	-2.324786324786324684e-05	-7.365079365079364542e-05	-1.080341880341880356e-04	-6.583638583638584240e-05	-3.106227106227106002e-05	-3.106227106227106002e-05	-9.318681318681317329e-05	5.567765567765567950e-05	3.965811965811965418e-05	1.504273504273504148e-05	2.182173382173382113e-04	-9.123321123321123270e-05	-3.106227106227106002e-05
-9.826617826617826490e-05	-2.363858363858363902e-05	3.711843711843710922e-06	4.122100122100122292e-05	3.536019536019536049e-05	6.562148962148961484e-04	-7.468620268620267556e-04	-2.168498168498168488e-05	-7.951159951159950784e-05	-5.528693528693528732e-05	-2.148962148962149811e-06	-4.278388278388277810e-05	-1.431990231990231831e-04	-2.539682539682540300e-06	-2.481074481074480880e-05	-9.572649572649572926e-06	-8.107448107448106303e-05	6.114774114774113620e-05	-3.321123321123321703e-06	4.239316239316239269e-05	1.756288156288156191e-04	-7.677655677655676933e-05	-2.481074481074480880e-05
-9.357753357753357225e-05	-2.285714285714285804e-05	1.230769230769230635e-05	3.340659340659340635e-05	7.599511599511598497e-05	3.182417582417582580e-04	-4.487423687423687459e-04	-1.660561660561660682e-05	-7.286935286935286105e-05	-7.228327228327229141e-06	8.009768009768009273e-06	-1.660561660561660682e-05	-1.263980463980464073e-04	2.871794871794871708e-05	2.148962148962148540e-06	6.056166056166055131e-06	-6.271062271062270493e-05	6.114774114774113620e-05	-1.191697191697191756e-05	2.989010989010989025e-05	1.572649572649572746e-04	-8.185592185592186095e-05	2.148962148962148540e-06
-9.670329670329669617e-05	1.367521367521366926e-06	3.223443223443222980e-05	-6.056166056166056825e-06	5.059829059829059467e-05	5.323565323565323344e-04	-6.515262515262514693e-04	-1.367521367521368196e-06	-9.045177045177044833e-05	6.388278388278387471e-05	2.285714285714285804e-05	-1.758241758241758898e-06	-9.084249084249084729e-05	7.091575091575092046e-05	4.102564102564101835e-06	9.963369963369963416e-06	-5.020757020757020249e-05	6.700854700854701218e-05	-3.184371184371184439e-05	-1.230769230769230805e-05	1.299145299145298895e-04	-4.981684981684981708e-05	4.102564102564101835e-06
-1.049084249084248981e-04	2.871794871794871708e-05	2.442002442002441662e-05	-5.665445665445665488e-06	2.910866910866910588e-05	4.635897435897435811e-04	-5.858852258852258535e-04	3.536019536019536049e-05	-1.232722832722832698e-04	1.291330891330891187e-04	2.637362637362637076e-05	2.363858363858363564e-05	-8.420024420024420050e-05	1.498412698412698299e-04	-5.860805860805867933e-07	-6.837606837606837804e-06	-3.614163614163613808e-05	6.739926739926739758e-05	-2.402930402930402782e-05	-6.036630036630036538e-05	1.330402930402930541e-04	-1.074481074481074439e-05	-5.860805860805867933e-07
-1.158485958485958386e-04	2.676434676434676294e-05	3.496947496947496153e-05	-3.692307692307692245e-05	2.207570207570207368e-05	4.045909645909645308e-04	-5.386080586080586093e-04	1.973137973137973074e-05	-1.236630036630036688e-04	1.576556776556776464e-04	3.575091575091575267e-05	2.481074481074480880e-05	-6.974358974358973713e-05	1.986813186813186699e-04	1.152625152625152537e-05	-4.473748473748473224e-05	-2.559218559218559317e-05	6.857142857142856736e-05	-3.457875457875457612e-05	-6.622710622710622781e-05	1.326495726495726551e-04	8.400488400488398069e-06	1.152625152625152537e-05
-1.361660561660561644e-04	1.426129426129426050e-05	6.857142857142856736e-05	-4.669108669108668638e-05	-2.793650793650793610e-05	2.393162393162392943e-04	-3.342612942612942359e-04	2.363858363858363564e-05	-1.752380952380952202e-04	2.072771672771672573e-04	6.036630036630036538e-05	1.699633699633699562e-05	-7.365079365079364542e-05	1.869597069597069450e-04	5.606837606837606491e-05	-5.880341880341879665e-05	-6.446886446886447315e-06	7.833943833943833807e-05	-6.818070818070818195e-05	-6.231990231990231952e-05	1.361660561660561644e-04	-2.012210012210011953e-05	5.606837606837606491e-05
-1.010012210012209899e-04	-1.426129426129426219e-05	1.045177045177045127e-04	-2.989010989010989025e-05	-6.153846153846153516e-05	4.686691086691086050e-04	-4.921123321123320547e-04	4.395604395604395465e-05	-2.502564102564102484e-04	2.615873015873015472e-04	7.677655677655676933e-05	3.614163614163613808e-05	-8.107448107448106303e-05	1.642979242979242932e-04	8.068376068376067762e-05	-3.809523809523809222e-05	1.308913308913308903e-05	8.537240537240537027e-05	-1.041269841269841273e-04	-3.184371184371184439e-05	1.299145299145298895e-04	-4.825396825396824834e-05	8.068376068376067762e-05
-6.700854700854701218e-05	-1.582417582417582245e-05	1.166300366300366230e-04	4.493284493284492325e-06	-2.363858363858363902e-05	4.002930402930402506e-04	-4.006837606837606496e-04	6.192918192918192056e-05	-2.529914529914529869e-04	2.877655677655677354e-04	8.224664224664224635e-05	5.137973137973137904e-05	-5.255189255189254881e-05	1.471062271062270914e-04	8.771672771672770982e-05	-1.347985347985347952e-05	3.731379731379731463e-05	8.888888888888887960e-05	-1.162393162393162376e-04	-1.465201465201465268e-05	1.420268620268620404e-04	-6.700854700854701218e-05	8.771672771672770982e-05
-6.349206349206348930e-05	2.871794871794871708e-05	9.826617826617826490e-05	2.559218559218558978e-05	-2.598290598290598196e-05	4.393650793650793335e-04	-4.034188034188033881e-04	7.990231990231989325e-05	-2.854212454212453958e-04	3.405128205128204566e-04	9.592185592185591180e-05	5.880341880341879665e-05	-5.997557997557997320e-05	1.873504273504273169e-04	6.974358974358973713e-05	1.269841269841269684e-05	6.778998778998778299e-05	1.033455433455433430e-04	-9.787545787545787949e-05	-4.239316239316239269e-05	1.443711843711843528e-04	-5.489621489621489514e-05	6.974358974358973713e-05
-6.427350427350427367e-05	1.013919413919413888e-04	8.302808302808303072e-05	5.137973137973137904e-05	-5.665445665445665488e-06	5.780708180708180911e-04	-5.272771672771672021e-04	1.263980463980464073e-04	-3.030036630036629696e-04	3.924786324786324883e-04	9.787545787545786594e-05	7.482295482295482874e-05	-5.645909645909645710e-05	2.275946275946275695e-04	5.333333333333333318e-05	3.848595848595848441e-05	9.787545787545786594e-05	1.080341880341880356e-04	-8.263736263736263176e-05	-1.002197802197802190e-04	1.330402930402930541e-04	-2.246642246642246586e-05	5.333333333333333318e-05
-6.036630036630036538e-05	1.521855921855921694e-04	6.036630036630036538e-05	3.184371184371184439e-05	3.809523809523809222e-05	4.991452991452991275e-04	-4.612454212454212416e-04	1.080341880341880356e-04	-2.776068376068375793e-04	4.116239316239316036e-04	1.017826617826617742e-04	7.599511599511598497e-05	-9.963369963369963416e-06	2.572893772893772670e-04	2.989010989010989025e-05	3.496947496947496153e-05	1.295238095238095176e-04	1.107692307692307741e-04	-5.997557997557997320e-05	-1.135042735042734991e-04	1.279609279609279489e-04	-4.493284493284494019e-06	2.989010989010989025e-05
-8.459096459096458590e-05	1.768009768009767889e-04	4.043956043956043855e-05	2.832722832722832490e-05	-1.367521367521368196e-06	3.831013431013430759e-04	-3.182417582417582580e-04	9.826617826617826490e-05	-2.854212454212453958e-04	4.354578754578754523e-04	1.037362637362637284e-04	8.420024420024420050e-05	1.777777777777777660e-05	2.565079365079364691e-04	7.619047619047617936e-06	5.528693528693528732e-05	1.646886446886446922e-04	1.146764346764346824e-04	-4.004884004884004637e-05	-1.076434676434676367e-04	1.021733821733821596e-04	2.930402930402929519e-06	7.619047619047617936e-06
-5.802197802197801905e-05	1.904761904761904814e-04	3.575091575091575267e-05	1.855921855921855758e-05	-2.793650793650793610e-05	4.182661782661782233e-04	-2.959706959706960051e-04	9.318681318681317329e-05	-2.549450549450549275e-04	4.131868131868131995e-04	9.709401709401708157e-05	9.435897435897435662e-05	5.411477411477411077e-05	2.100122100122099958e-04	1.504273504273504148e-05	7.052503052503052150e-05	1.893040293040293117e-04	1.107692307692307741e-04	-3.536019536019536049e-05	-1.025641025641025586e-04	8.380952380952380154e-05	-1.582417582417582245e-05	1.504273504273504148e-05
-3.067155067155067461e-05	1.814896214896214951e-04	2.910866910866910588e-05	3.926739926739926877e-05	-3.067155067155067461e-05	5.464224664224663717e-04	-3.905250305250304935e-04	9.514041514041514098e-05	-2.256410256410256289e-04	3.932600732600732862e-04	8.771672771672770982e-05	9.943833943833943468e-05	9.435897435897435662e-05	1.990720390720390688e-04	6.446886446886445620e-06	5.411477411477411077e-05	1.998534798534798396e-04	1.092063492063491918e-04	-2.871794871794871708e-05	-8.263736263736263176e-05	1.002197802197802190e-04	-4.493284493284494019e-06	6.446886446886445620e-06
-4.884004884004884509e-06	1.861782661782661742e-04	5.860805860805853110e-07	7.794871794871793911e-05	-5.333333333333333318e-05	6.308180708180708123e-04	-4.288156288156288326e-04	1.131135531135531001e-04	-1.982905982905982980e-04	3.713797313797313239e-04	7.794871794871793911e-05	9.826617826617826490e-05	9.084249084249084729e-05	1.709401709401709129e-04	4.200244200244200051e-05	4.395604395604395465e-05	2.131379731379731332e-04	1.146764346764346824e-04	-1.953601953601960389e-07	-7.169719169719169127e-05	1.056898656898656825e-04	-4.239316239316239269e-05	4.200244200244200051e-05
8.400488400488398069e-06	2.205616605616605508e-04	1.152625152625152537e-05	5.450549450549450295e-05	-4.551892551892551661e-05	5.495482295482294549e-04	-3.323076923076922953e-04	1.252258852258852104e-04	-1.951648351648351334e-04	3.604395604395604241e-04	6.231990231990231952e-05	9.826617826617826490e-05	7.091575091575092046e-05	1.678144078144078026e-04	4.278388278388277810e-05	4.317460317460317028e-05	2.201709401709401519e-04	1.115506715506715449e-04	-1.113553113553113658e-05	-1.037362637362637284e-04	1.146764346764346824e-04	-3.887667887667887659e-05	4.278388278388277810e-05
7.619047619047617936e-06	2.021978021978021792e-04	6.427350427350427367e-05	4.200244200244200051e-05	-6.114774114774114975e-05	5.405616605616605499e-04	-3.033943833943833685e-04	1.420268620268620404e-04	-2.045421245421245459e-04	3.467643467643467857e-04	5.255189255189254881e-05	1.010012210012209899e-04	6.192918192918192056e-05	1.521855921855921694e-04	2.989010989010989025e-05	5.059829059829059467e-05	2.217338217338217206e-04	1.092063492063491918e-04	-6.388278388278387471e-05	-8.146520146520146199e-05	1.232722832722832698e-04	-3.965811965811965418e-05	2.989010989010989025e-05
9.963369963369963416e-06	1.494505494505494580e-04	9.357753357753357225e-05	6.036630036630036538e-05	-7.677655677655676933e-05	5.909645909645908773e-04	-3.584859584859584293e-04	1.592185592185592152e-04	-2.229059829059828904e-04	3.315262515262515516e-04	3.575091575091575267e-05	1.103785103785103752e-04	4.630036630036629420e-05	1.084249084249084210e-04	2.832722832722832490e-05	7.013431013431012254e-05	2.303296703296703351e-04	1.068620268620268658e-04	-9.318681318681317329e-05	-5.177045177045177122e-05	1.314774114774114582e-04	-5.645909645909645710e-05	2.832722832722832490e-05
1.152625152625152537e-05	1.439804639804639810e-04	1.478876678876678622e-04	1.855921855921855758e-05	-9.826617826617826490e-05	4.979731379731379848e-04	-2.326739926739926476e-04	1.564835164835164767e-04	-2.236874236874236883e-04	3.030036630036629696e-04	1.426129426129426050e-05	1.248351648351648385e-04	3.692307692307691567e-05	7.247863247863247564e-05	4.884004884004883662e-06	1.033455433455433430e-04	2.361904761904761569e-04	1.006105006105006045e-04	-1.474969474969474903e-04	-3.926739926739926877e-05	1.416361416361416414e-04	-6.505494505494504448e-05	4.884004884004883662e-06
3.848595848595848441e-05	1.334310134310134259e-04	1.553113553113552798e-04	3.184371184371184439e-05	-1.459340659340659216e-04	6.491819291819290755e-04	-3.268376068376068182e-04	1.842246642246642065e-04	-1.842246642246642065e-04	2.529914529914529869e-04	-1.758241758241758898e-06	1.357753357753357655e-04	5.763125763125762687e-05	4.903540903540903271e-05	-1.953601953601960389e-07	9.474969474969475558e-05	2.295482295482295372e-04	9.709401709401708157e-05	-1.549206349206349079e-04	-5.645909645909645710e-05	1.678144078144078026e-04	-5.684981684981684928e-05	-1.953601953601960389e-07
5.997557997557997320e-05	1.334310134310134259e-04	1.248351648351648385e-04	5.294261294261293422e-05	-1.506227106227106278e-04	6.698901098901098410e-04	-3.330891330891330932e-04	1.873504273504273169e-04	-1.389010989010988758e-04	2.217338217338217206e-04	-8.791208791208791947e-06	1.228815628815628708e-04	8.029304029304029221e-05	2.754578754578754392e-05	2.246642246642246247e-05	6.349206349206348930e-05	2.295482295482295372e-04	1.002197802197802190e-04	-1.244444444444444396e-04	-6.231990231990231952e-05	1.857875457875457752e-04	-6.739926739926739758e-05	2.246642246642246247e-05
7.404151404151403082e-05	1.728937728937729077e-04	9.084249084249084729e-05	3.848595848595848441e-05	-1.525763125763125684e-04	6.722344322344322347e-04	-3.135531135531135789e-04	1.732844932844932796e-04	-9.631257631257631076e-05	1.939926739926739637e-04	-7.228327228327229141e-06	1.076434676434676367e-04	1.170207570207570084e-04	1.347985347985347952e-05	2.754578754578754392e-05	3.731379731379731463e-05	2.236874236874236883e-04	1.052991452991452835e-04	-9.045177045177044833e-05	-8.068376068376067762e-05	1.826617826617826649e-04	-5.567765567765567950e-05	2.754578754578754392e-05
7.638583638583638393e-05	1.959462759462759314e-04	5.645909645909645710e-05	4.473748473748473224e-05	-1.775824175824175597e-04	4.163125763125762827e-04	-4.317460317460317706e-05	1.803174603174603253e-04	-6.857142857142856736e-05	1.459340659340659216e-04	-3.711843711843712193e-06	1.131135531135531001e-04	1.392918192918192748e-04	-1.894993894993894976e-05	2.285714285714285804e-05	4.239316239316239269e-05	2.033699633699633490e-04	1.095970695970695908e-04	-5.606837606837606491e-05	-1.056898656898656825e-04	1.799267399267398993e-04	-4.942612942612942489e-05	2.285714285714285804e-05
8.380952380952380154e-05	1.502319902319902288e-04	4.786324786324786294e-05	6.349206349206348930e-05	-1.771916971916971879e-04	7.421733821733820765e-04	-3.850549450549450164e-04	1.682051282051282015e-04	-5.450549450549450295e-05	1.064713064713064669e-04	-3.711843711843712193e-06	1.135042735042734991e-04	1.435897435897435820e-04	-4.512820512820513120e-05	4.884004884004883662e-06	5.684981684981684250e-05	1.920390720390720231e-04	1.185836385836385771e-04	-4.747252747252747075e-05	-6.896214896214895277e-05	1.748473748473748483e-04	-4.278388278388277810e-05	4.884004884004883662e-06
6.935286935286933817e-05	1.490598290598290590e-04	3.965811965811965418e-05	7.482295482295482874e-05	-1.908669108669108533e-04	7.136507936507935487e-04	-3.627838827838827636e-04	1.752380952380952202e-04	-3.536019536019536049e-05	7.091575091575092046e-05	-8.009768009768009273e-06	1.201465201465201459e-04	1.517948717948717976e-04	-8.146520146520146199e-05	-4.102564102564102683e-06	8.107448107448106303e-05	1.795360195360195274e-04	1.221001221001221000e-04	-3.926739926739926877e-05	-6.739926739926739758e-05	1.697680097680097431e-04	-4.434676434676434683e-05	-4.102564102564102683e-06
5.880341880341879665e-05	1.135042735042734991e-04	7.404151404151403082e-05	7.638583638583638393e-05	-2.147008547008547020e-04	7.472527472527472087e-04	-3.842735042735042727e-04	1.775824175824175597e-04	-5.665445665445665488e-06	3.848595848595848441e-05	-2.012210012210011953e-05	1.291330891330891187e-04	1.607814407814407839e-04	-1.416361416361416414e-04	1.230769230769230635e-05	1.095970695970695908e-04	1.666422466422466328e-04	1.271794871794871781e-04	-7.365079365079364542e-05	-3.848595848595848441e-05	1.717216117216117108e-04	-7.990231990231989325e-05	1.230769230769230635e-05
1.052991452991452835e-04	5.724053724053724146e-05	8.654456654456654005e-05	1.095970695970695908e-04	-1.881318681318681419e-04	7.671794871794871762e-04	-4.135775335775335442e-04	1.967277167277167293e-04	2.402930402930402782e-05	2.246642246642246247e-05	-3.223443223443222980e-05	1.185836385836385771e-04	1.588278388278388162e-04	-1.646886446886446922e-04	2.676434676434676294e-05	1.111599511599511595e-04	1.557020757020756787e-04	1.322588522588522561e-04	-8.615384615384615464e-05	-4.122100122100122292e-05	1.904761904761904814e-04	-9.357753357753357225e-05	2.676434676434676294e-05
[truncated: 16,734 more rows]
