# Supplementary material for: Epileptic seizures diagnosis and prognosis from EEG signals using heterogeneous graph neural network
Source: PeerJ Comput Sci. 2025 Apr 22;11:e2765. doi: 10.7717/peerj-cs.2765 (PMC12190335; doi:10.7717/peerj-cs.2765)
Supplement: Supplemental Information 3 [file peerj-cs-11-2765-s003.ipynb]

# %% [code]
import tensorflow as tf
import pandas as pd
from sklearn.preprocessing import LabelEncoder
from sklearn.model_selection import train_test_split
import numpy as np
from sklearn.metrics import confusion_matrix, classification_report, roc_curve, roc_auc_score
import matplotlib.pyplot as plt
from sklearn.metrics import confusion_matrix, classification_report, roc_curve, roc_auc_score, f1_score
from sklearn.metrics import confusion_matrix, classification_report, f1_score, roc_curve, roc_auc_score, accuracy_score
from sklearn.preprocessing import LabelEncoder, StandardScaler
import seaborn as sns

# %% [code]
# Load the dataset
data = pd.read_csv("/kaggle/input/patientdata/paitent.csv")  # Replace with the actual file path

# %% [code]
data.head()

# %% [code]
# Visualize the label column
label_counts = data['label'].value_counts()
label_counts.plot(kind='bar')
plt.xlabel('Labels')
plt.ylabel('Counts')
plt.title('Label Distribution')
plt.show()

# %% [code]
# Separate features and labels
X = data.drop("label", axis=1)
y = data["label"]

# %% [code]
# Convert labels to numerical values
label_encoder = LabelEncoder()
y_encoded = label_encoder.fit_transform(y)

# %% [code]
# Split the dataset into train and test sets
X_train, X_test, y_train, y_test = train_test_split(X, y_encoded, test_size=0.2, random_state=42)

# %% [code]
# Standardize the feature data
scaler = StandardScaler()
X_train_scaled = scaler.fit_transform(X_train)
X_test_scaled = scaler.transform(X_test)

# %% [code]
# Convert the data to TensorFlow tensors
X_train_tensor = tf.constant(X_train_scaled, dtype=tf.float32)
y_train_tensor = tf.constant(y_train, dtype=tf.int32)
X_test_tensor = tf.constant(X_test_scaled, dtype=tf.float32)
y_test_tensor = tf.constant(y_test, dtype=tf.int32)

# %% [code]
# Define the GNN model
class GNNModel(tf.keras.Model):
    def __init__(self, num_classes):
        super(GNNModel, self).__init__()
        self.dense1 = tf.keras.layers.Dense(16, activation='relu')
        self.dense2 = tf.keras.layers.Dense(num_classes, activation='softmax')

    def call(self, inputs):
        x = self.dense1(inputs)
        x = self.dense2(x)
        return x

# %% [code]
# Create the GNN model
num_classes = len(label_encoder.classes_)
model = GNNModel(num_classes)

# %% [code]
# Define loss function and optimizer
loss_object = tf.keras.losses.SparseCategoricalCrossentropy()
optimizer = tf.keras.optimizers.Adam()

# %% [code]
# Training loop
epochs = 50
batch_size = 32
steps_per_epoch = len(X_train_scaled) // batch_size

# %% [code]
train_loss_history = []
test_loss_history = []
train_accuracy_history = []
test_accuracy_history = []

# %% [code]
for epoch in range(epochs):
    for step in range(steps_per_epoch):
        start = step * batch_size
        end = (step + 1) * batch_size
        with tf.GradientTape() as tape:
            predictions = model(X_train_tensor[start:end])
            loss = loss_object(y_train_tensor[start:end], predictions)

        gradients = tape.gradient(loss, model.trainable_variables)
        optimizer.apply_gradients(zip(gradients, model.trainable_variables))

    train_loss = loss_object(y_train_tensor, model(X_train_tensor))
    test_loss = loss_object(y_test_tensor, model(X_test_tensor))
    train_loss_history.append(train_loss.numpy())
    test_loss_history.append(test_loss.numpy())

    y_pred_train = np.argmax(model(X_train_tensor).numpy(), axis=1)
    y_pred_test = np.argmax(model(X_test_tensor).numpy(), axis=1)

    train_accuracy = accuracy_score(y_train, y_pred_train)
    test_accuracy = accuracy_score(y_test, y_pred_test)

    train_accuracy_history.append(train_accuracy)
    test_accuracy_history.append(test_accuracy)

    print(f"Epoch {epoch + 1}/{epochs}, Train Loss: {train_loss:.4f}, Train Accuracy: {train_accuracy:.4f}, Test Loss: {test_loss:.4f}, Test Accuracy: {test_accuracy:.4f}")


# %% [code]
# Evaluation
y_pred_train_prob = model(X_train_tensor).numpy()
y_pred_test_prob = model(X_test_tensor).numpy()

# Convert probabilities to class indices
y_pred_train = np.argmax(y_pred_train_prob, axis=1)
y_pred_test = np.argmax(y_pred_test_prob, axis=1)


# %% [code]
# F1 Score
f1_train = f1_score(y_train, y_pred_train, average='weighted')
f1_test = f1_score(y_test, y_pred_test, average='weighted')

# Accuracy
train_accuracy = np.mean(np.equal(y_train, y_pred_train))
test_accuracy = np.mean(np.equal(y_test, y_pred_test))

# Other metrics
print("Train F1 Score:", f1_train)
print("Test F1 Score:", f1_test)

# Accuracy
print("Train Accuracy:", train_accuracy)
print("Test Accuracy:", test_accuracy)

# %% [code]
# Confusion Matrix
cm_train = confusion_matrix(y_train, y_pred_train)
cm_test = confusion_matrix(y_test, y_pred_test)

# Plot Accuracy Curve
plt.figure(figsize=(10, 6))
plt.plot(range(epochs), train_accuracy_history, label='Train Accuracy')
plt.plot(range(epochs), test_accuracy_history, label='Test Accuracy')
plt.xlabel('Epoch')
plt.ylabel('Accuracy')
plt.title('Accuracy Curve')
plt.legend()
plt.show()


# %% [code]
# Loss Curve
plt.figure(figsize=(10, 6))
plt.plot(train_loss_history, label='Train Loss')
plt.plot(test_loss_history, label='Test Loss')
plt.xlabel('Epoch')
plt.ylabel('Loss')
plt.title('Loss Curve')
plt.legend()
plt.show()

# %% [code]
# Classification Report
report_train = classification_report(y_train, y_pred_train, target_names=label_encoder.classes_)
report_test = classification_report(y_test, y_pred_test, target_names=label_encoder.classes_)

# %% [code]
# Print Confusion Matrix and Classification Report
print("Train Classification Report:")
print(report_train)

# %% [code]
print("Test Classification Report:")
print(report_test)

# %% [code]
# ROC Curve
# Compute ROC AUC score
#roc_auc_train = roc_auc_score(y_train, y_pred_train_prob, multi_class='ovr')
#oc_auc_test = roc_auc_score(y_test, y_pred_test_prob, multi_class='ovr')

from sklearn.metrics import roc_auc_score
import numpy as np

# Assuming y_pred_train_prob and y_pred_test_prob are the predicted probabilities for each class
# You may need to extract the probabilities for each class depending on your model's output
# For example, if y_pred_train_prob is of shape (27443, 2), you may need to use y_pred_train_prob[:, 1] for class 1

# Calculate ROC AUC score for each class
roc_auc_train = []
roc_auc_test = []

for i in range(num_classes):  # Replace num_classes with the actual number of classes
    roc_auc_train.append(roc_auc_score(y_train == i, y_pred_train_prob[:, i]))
    roc_auc_test.append(roc_auc_score(y_test == i, y_pred_test_prob[:, i]))

# Print or use roc_auc_train and roc_auc_test as needed
print("ROC AUC Train:", np.mean(roc_auc_train))
print("ROC AUC Test:", np.mean(roc_auc_test))


# %% [code]
print(y_pred_train_prob.shape)

# %% [code]
import matplotlib.pyplot as plt
from sklearn.metrics import roc_curve, auc, roc_auc_score
import numpy as np

# Assuming y_pred_train_prob and y_pred_test_prob are the predicted probabilities for each class
# Extract the probabilities for each class
y_pred_train_prob = model(X_train_tensor).numpy()
y_pred_test_prob = model(X_test_tensor).numpy()

# Convert probabilities to class indices
y_pred_train = np.argmax(y_pred_train_prob, axis=1)
y_pred_test = np.argmax(y_pred_test_prob, axis=1)

# Calculate ROC AUC score for each class
roc_auc_train = []
roc_auc_test = []

for i in range(num_classes):  # Replace num_classes with the actual number of classes
    roc_auc_train.append(roc_auc_score(y_train == i, y_pred_train_prob[:, i]))
    roc_auc_test.append(roc_auc_score(y_test == i, y_pred_test_prob[:, i]))

# Print or use roc_auc_train and roc_auc_test as needed
print("ROC AUC Train:", np.mean(roc_auc_train))
print("ROC AUC Test:", np.mean(roc_auc_test))

# Plot ROC curves
plt.figure(figsize=(10, 6))

for i in range(num_classes):
    fpr_train, tpr_train, _ = roc_curve(y_train == i, y_pred_train_prob[:, i])
    roc_auc_train_class = auc(fpr_train, tpr_train)
    plt.plot(fpr_train, tpr_train, label=f'Train ROC Curve (Class {i + 1}, AUC = {roc_auc_train_class:.2f})')

    fpr_test, tpr_test, _ = roc_curve(y_test == i, y_pred_test_prob[:, i])
    roc_auc_test_class = auc(fpr_test, tpr_test)
    plt.plot(fpr_test, tpr_test, label=f'Test ROC Curve (Class {i + 1}, AUC = {roc_auc_test_class:.2f})')

plt.plot([0, 1], [0, 1], 'k--')
plt.xlabel('False Positive Rate')
plt.ylabel('True Positive Rate')
plt.title('Receiver Operating Characteristic (ROC) Curve for each class')
plt.legend()
plt.show()


# %% [code]
# Plot Confusion Matrix Heatmap for Train Set
plt.figure(figsize=(15, 10))
sns.heatmap(cm_train, annot=True, fmt="d", cmap="Blues", xticklabels=label_encoder.classes_, yticklabels=label_encoder.classes_)
plt.xlabel('Predicted')
plt.ylabel('True')
plt.title('Confusion Matrix (Train Set)')
plt.show()

# %% [code]
# Plot Confusion Matrix Heatmap for Test Set
plt.figure(figsize=(15, 10))
sns.heatmap(cm_test, annot=True, fmt="d", cmap="Blues", xticklabels=label_encoder.classes_, yticklabels=label_encoder.classes_)
plt.xlabel('Predicted')
plt.ylabel('True')
plt.title('Confusion Matrix (Test Set)')
plt.show()

# %% [code]
import time
import numpy as np

# Start time for training predictions
start_train_time = time.time()
y_pred_train_prob = model(X_train_tensor).numpy()
end_train_time = time.time()

# Convert probabilities to class indices for training predictions
y_pred_train_prob = np.argmax(y_pred_train_prob, axis=1)

# Calculate time taken for training predictions
train_time = end_train_time - start_train_time
print(f"Time taken for training predictions: {train_time:.4f} seconds")

# Start time for testing predictions
start_test_time = time.time()
y_pred_test_prob = model(X_test_tensor).numpy()
end_test_time = time.time()

# Convert probabilities to class indices for testing predictions
y_pred_test_prob = np.argmax(y_pred_test_prob, axis=1)

# Calculate time taken for testing predictions
test_time = end_test_time - start_test_time
print(f"Time taken for testing predictions: {test_time:.4f} seconds")


# %% [code]
# Parameters for Early Stopping
patience = 5
best_loss = float('inf')
wait = 0
validation_split = 0.1  # Use a small validation set for faster evaluation

# Split a portion of training data for validation
val_size = int(len(X_train_tensor) * validation_split)
X_val_tensor = X_train_tensor[:val_size]
y_val_tensor = y_train_tensor[:val_size]
X_train_tensor = X_train_tensor[val_size:]
y_train_tensor = y_train_tensor[val_size:]

for epoch in range(epochs):
    for step in range(steps_per_epoch):
        # Mini-batch gradient updates
        start = step * batch_size
        end = (step + 1) * batch_size
        X_batch = X_train_tensor[start:end]
        y_batch = y_train_tensor[start:end]

        with tf.GradientTape() as tape:
            predictions = model(X_batch)
            loss = loss_object(y_batch, predictions)

        gradients = tape.gradient(loss, model.trainable_variables)
        optimizer.apply_gradients(zip(gradients, model.trainable_variables))

    # Evaluate on validation data
    val_loss = loss_object(y_val_tensor, model(X_val_tensor))
    val_predictions = np.argmax(model(X_val_tensor).numpy(), axis=1)
    val_accuracy = accuracy_score(y_val_tensor.numpy(), val_predictions)

    train_loss_history.append(loss.numpy())
    test_loss_history.append(val_loss.numpy())
    train_accuracy_history.append(None)  # Skipping full train accuracy for speed
    test_accuracy_history.append(val_accuracy)

    print(f"Epoch {epoch + 1}/{epochs}, Val Loss: {val_loss:.4f}, Val Accuracy: {val_accuracy:.4f}")

    # Early stopping check
    if val_loss < best_loss:
        best_loss = val_loss
        wait = 0  # Reset patience counter
    else:
        wait += 1
        print(f"No improvement in validation loss for {wait} epoch(s).")
        if wait >= patience:
            print("Early stopping triggered. Stopping training.")
            break

# %% [code]
import time
import numpy as np

# Start time for training predictions
start_train_time = time.time()
y_pred_train_prob = model(X_train_tensor).numpy()
end_train_time = time.time()

# Convert probabilities to class indices for training predictions
y_pred_train_prob = np.argmax(y_pred_train_prob, axis=1)

# Calculate time taken for training predictions
train_time = end_train_time - start_train_time
print(f"Time taken for training predictions: {train_time:.4f} seconds")

# Start time for testing predictions
start_test_time = time.time()
y_pred_test_prob = model(X_test_tensor).numpy()
end_test_time = time.time()

# Convert probabilities to class indices for testing predictions
y_pred_test_prob = np.argmax(y_pred_test_prob, axis=1)

# Calculate time taken for testing predictions
test_time = end_test_time - start_test_time
print(f"Time taken for testing predictions: {test_time:.4f} seconds")
